# Supplementary material for: Diverse helical structures made of achiral mesogenic dimers
Source: Nat Commun. 2026 May 6;17:6090. doi: 10.1038/s41467-026-72565-8 (PMC13357721; doi:10.1038/s41467-026-72565-8)
Supplement: Supplementary file 3 — source data [file 41467_2026_72565_MOESM3_ESM.xlsx]

## Sheet: Figure 2
m	Iso	N-SmA	SmA-SmC	SmCTB-SH-SmCTB-DH	N-NTB	SmCTB-C	m.p.
1	212.7	--	--	--	124.6	--	155.28
2	197.6	--	--	--	114.4		137.28
3	198.8	--	--	--	121.2	--	133.82
4	192.4	--	--	--	115.1	83.6	120.91
5	186.4	--	--	--	114.5	75	127.53
6	180	--	--	--	107.4	82.6	101.42
7	178.6	--	--	--	108.6	74.1	113.71
8	173.6	142.4	100.9	89.7	--	67.3	105.03
9	171.6	154.1	100	86	--	--	102.66
10	166.8	156.9	93	80	--	--	114.3
11	163.7	157	90	80.5	--	--	93.74
12	162.6	161.2	90	82.7	--	--	82.54
14	159.9	--	86.8	84	--	--	79.68
16	157.1	--	84.1	81	--	--	80.37
18	162.3	--	--	91.3	--	--	93.32

## Sheet: Figure 3
Figure 3a)											Figure 3b)
m = 8		m = 12				m = 16		m = 18			m = 7		m = 8		m = 12		m = 16		m = 18
T / °C	d / Å	T / °C	d / Å	T / °C	d_synch / Å	T / °C	d / Å	T / °C	d / Å		T / °C	Dn	T / °C	Dn	T / °C	Dn	T / °C	Dn	T / °C	Dn
135	69.9486	159	72.5034	120	75.8067	154	74.5708	150	78.6004		182	4.08786e-05	180	0	175	-0.000479931	180	-0.000786505	170	-0.000354454
134	69.9426	158	72.535	119.5	75.838	153	74.6653	149	78.6909		181.9	4.08786e-05	179	0	174.9	-0.000471331	179.9	-0.000768217	169.9	-0.000350221
133	70.018	157	72.5904	119	75.8788	152	74.7867	148	78.8407		181.8	4.09189e-05	178	1e-05	174.8	-0.000480251	179.8	-0.000786505	169.8	-0.000359158
132	70.0402	156	72.6636	118.5	75.9176	151	74.9208	147	79.0272		181.7	6.13783e-05	177	9e-05	174.7	-0.000480037	179.7	-0.00076754	169.7	-0.000363392
131	70.0531	155	72.7176	118	75.9571	150	75.0563	146	79.163		181.6	8.18377e-05	176	0.00041	174.6	-0.000475634	179.6	-0.000768896	169.6	-0.000358688
130	70.1027	154	72.7739	117.5	75.9904	149	75.2102	145	79.31		181.5	0.000102398	175	0.000955719	174.5	-0.000470283	179.5	-0.000785811	169.5	-0.000358688
129	70.1093	153	72.8371	117	76.0239	148	75.3273	144	79.4265		181.4	0.000102398	174.9	0.00101	174.4	-0.000479931	179.4	-0.000768896	169.4	-0.000359158
128	70.1218	152	72.8899	116.5	76.0578	147	75.4328	143	79.6165		181.3	0.000122756	174.8	0.00106	174.3	-0.000470911	179.3	-0.000768896	169.3	-0.000354925
127	70.1895	151	72.9557	116	76.0926	146	75.526	142	79.7377		181.2	0.000143357	174.7	0.00112	174.2	-0.000469969	179.2	-0.000768217	169.2	-0.000358688
126	70.2212	150	73.0064	115.5	76.1248	145	75.6585	141	79.8635		181.1	0.000163999	174.6	0.00118	174.1	-0.000466295	179.1	-0.00076754	169.1	-0.000354925
125	70.2386	149	73.1063	115	76.1578	144	75.791	140	80.0559		181	0.000163513	174.5	0.00126	174	-0.000461268	179	-0.00076754	169	-0.000359158
124	70.2911	148	73.1561	114.5	76.1922	143	75.9285	139	80.1292		180.9	0.000204998	174.4	0.00135	173.9	-0.000461781	178.9	-0.000768217	168.9	-0.000350221
123	70.301	147	73.2323	114	76.2232	142	76.0504	138	80.291		180.8	0.000204391	174.3	0.00145	173.8	-0.000461576	178.8	-0.000768896	168.8	-0.000358688
122	70.35	146	73.2786	113.5	76.2567	141	76.1568	137	80.4172		180.7	0.00022483	174.2	0.00157	173.7	-0.00046588	178.7	-0.000768217	168.7	-0.000354925
121	70.4001	145	73.3332	113	76.2895	140	76.2548	136	80.642		180.6	0.000245511	174.1	0.00173	173.6	-0.000457266	178.6	-0.000766864	168.6	-0.000358688
120	70.4182	144	73.4211	112.5	76.3238	139	76.3824	135	80.759		180.5	0.000265185	174	0.00195	173.5	-0.000456452	178.5	-0.000768217	168.5	-0.000345517
119	70.4155	143	73.4835	112	76.3566	138	76.5214	134	80.8474		180.4	0.000286146	173.9	0.00227	173.4	-0.000456757	178.4	-0.000766864	168.4	-0.000363862
118	70.4717	142	73.5846	111.5	76.3872	137	76.663	133	80.9721		180.3	0.000327346	173.8	0.00279	173.3	-0.000456554	178.3	-0.00076754	168.3	-0.000354925
117	70.542	141	73.6265	111	76.4155	136	76.7736	132	81.1203		180.2	0.000347804	173.7	0.0056	173.2	-0.000456858	178.2	-0.00076754	168.2	-0.000354925
116	70.5727	140	73.7176	110.5	76.4485	135	76.8588	131	81.2434		180.1	0.000368991	173.6	0.03494	173.1	-0.000456554	178.1	-0.000768217	168.1	-0.000354454
115	70.6226	139	73.7562	110	76.4792	134	76.9605	130	81.4472		180	0.000409583	173.5	0.0556	173	-0.000456858	178	-0.00076754	168	-0.000345987
114	70.6255	138	73.8523	109.5	76.512	133	77.0898	129	81.5177		179.9	0.00044965	173.4	0.06708	172.9	-0.000457062	177.9	-0.000768217	167.9	-0.00034975
113	70.6046	137	73.9147	109	76.546	132	77.2165	128	81.6897		179.8	0.000469624	173.3	0.07427	172.8	-0.000452446	177.8	-0.00076754	167.8	-0.000345987
112	70.6285	136	74.0205	108.5	76.5779	131	77.3463	127	81.7758		179.7	0.000511466	173.2	0.07955	172.7	-0.000452546	177.7	-0.000768217	167.7	-0.000346458
111	70.6735	135	74.0796	108	76.6099	130	77.4682	126	81.9216		179.6	0.000552925	173.1	0.08349	172.6	-0.000448029	177.6	-0.000766864	167.6	-0.000350221
110	70.7088	134	74.1313	107.5	76.6413	129	77.5602	125	82.1198		179.5	0.000593292	173	0.08637	172.5	-0.000443608	177.5	-0.00076754	167.5	-0.000350221
109	70.7389	133	74.2221	107	76.6699	128	77.6608	124	82.2145		179.4	0.000655955	172.9	0.08897	172.4	-0.000442522	177.4	-0.000768217	167.4	-0.000345517
108	70.7739	132	74.2861	106.5	76.7003	127	77.789	123	82.3757		179.3	0.000716025	172.8	0.09124	172.3	-0.000438987	177.3	-0.00076754	167.3	-0.000346928
107	70.8003	131	74.3577	106	76.7288	126	77.9223	122	82.5013		179.2	0.000797055	172.7	0.09333	172.2	-0.000438303	177.2	-0.000768217	167.2	-0.000345517
106	70.8418	130	74.4613	105.5	76.7579	125	78.0515	121	82.6095		179.1	0.000879653	172.6	0.09522	172.1	-0.000438987	177.1	-0.000749929	167.1	-0.000341754
105	70.8557	129	74.5039	105	76.7879	124	78.1559	120	82.7305		179	0.000985802	172.5	0.09694	172	-0.000429842	177	-0.000748608	167	-0.000345987
104	70.8833	128	74.5877	104.5	76.8153	123	78.2444	119	82.88		178.9	0.00111	172.4	0.09858	171.9	-0.000429459	176.9	-0.000749268	166.9	-0.00033705
103	70.9041	127	74.6509	104	76.8417	122	78.3501	118	82.9997		178.8	0.00129	172.3	0.10019	171.8	-0.000430129	176.8	-0.00076754	166.8	-0.000341754
102	70.9287	126	74.7136	103.5	76.872	121	78.4638	117	83.2031		178.7	0.00154	172.2	0.10163	171.7	-0.000429459	176.7	-0.000749268	166.7	-0.000341754
101	70.965	125	74.8059	103	76.8985	120	78.6089	116	83.2711		178.6	0.00197	172.1	0.10308	171.6	-0.000424746	176.6	-0.000748608	166.6	-0.000341754
100	70.9961	124	74.8764	102.5	76.9241	119	78.7362	115	83.4174		178.5	0.00413	172	0.10442	171.5	-0.00042088	176.5	-0.00076754	166.5	-0.000332816
99	71.0396	123	74.9446	102	76.9504	118	78.8236	114	83.614		178.4	0.02452	171.9	0.10568	171.4	-0.000420317	176.4	-0.000749929	166.4	-0.000328583
98	71.0407	122	75.0301	101.5	76.9774	117	78.9186	113	83.7124		178.3	0.04509	171.8	0.10687	171.3	-0.000410897	176.3	-0.000748608	166.3	-0.00033752
97	71.068	121	75.1154	101	77.0035	116	79.0275	112	83.8241		178.2	0.06078	171.7	0.10804	171.2	-0.000424746	176.2	-0.000749268	166.2	-0.000324349
96	71.0846	120	75.191	100.5	77.0275	115	79.1399	111	83.9399		178.1	0.07141	171.6	0.1091	171.1	-0.000410897	176.1	-0.000748608	166.1	-0.000319645
95	71.1004	119	75.2542	100	77.0519	114	79.2687	110	84.0497		178	0.07789	171.5	0.1102	171	-0.000420786	176	-0.000730996	166	-0.000319175
94	71.1052	118	75.311	99.5	77.0761	113	79.3951	109	84.2215		177.9	0.08202	171.4	0.11124	170.9	-0.000406461	175.9	-0.000730352	165.9	-0.000319645
93	71.1171	117	75.3712	99	77.0971	112	79.4954	108	84.2815		177.8	0.0852	171.3	0.11224	170.8	-0.000415976	175.8	-0.000749929	165.8	-0.000319645
92	71.123	116	75.4498	98.5	77.1211	111	79.5864	107	84.3846		177.7	0.08783	171.2	0.11319	170.7	-0.000410897	175.7	-0.000730996	165.7	-0.000315412
91	71.1221	115	75.5068	98	77.1414	110	79.6919	106	84.5766		177.6	0.0902	171.1	0.11413	170.6	-0.00040619	175.6	-0.000730352	165.6	-0.000306474
90	71.1209	114	75.5765	97.5	77.1634	109	79.8113	105	84.6076		177.5	0.09222	171	0.11497	170.5	-0.000406642	175.5	-0.000730996	165.5	-0.000302241
89	71.1231	113	75.6503	97	77.1827	108	79.9237	104	84.6959		177.4	0.09415	170.9	0.1159	170.4	-0.000391994	175.4	-0.000730996	165.4	-0.000298007
88	71.1249	112	75.7622	96.5	77.2055	107	80.0445	103	84.796		177.3	0.09604	170.8	0.11676	170.3	-0.000392605	175.3	-0.000730996	165.3	-0.000298007
87	71.1157	111	75.791	96	77.2274	106	80.1331	102	84.9344		177.2	0.09766	170.7	0.1176	170.2	-0.000387986	175.2	-0.000730996	165.2	-0.000293303
86	71.0477	110	75.8442	95.5	77.2477	105	80.2304	101	85.0332		177.1	0.09925	170.6	0.11837	170.1	-0.000387468	175.1	-0.000730352	165.1	-0.000293303
85	70.9772	109	75.8856	95	77.2696	104	80.3254	100	85.1903		177	0.10073	170.5	0.11916	170	-0.000378496	175	-0.000730352	165	-0.000280132
84	70.9073	108	75.9727	94.5	77.2849	103	80.4348	99	85.3098		176.9	0.10207	170.4	0.11993	169.9	-0.000378834	174.9	-0.000730996	164.9	-0.000284366
83	70.8339	107	76.0303	94	77.3042	102	80.5544	98	85.4258		176.8	0.10341	170.3	0.12059	169.8	-0.000383368	174.8	-0.000730352	164.8	-0.000275899
82	70.7754	106	76.1294	93.5	77.3224	101	80.6522	97	85.5567		176.7	0.10461	170.2	0.12135	169.7	-0.000373631	174.7	-0.000730996	164.7	-0.000267432
81	70.774	105	76.2188	93	77.3367	100	80.7287	96	85.6411		176.6	0.10588	170.1	0.12201	169.6	-0.000364812	174.6	-0.000730352	164.6	-0.000272136
80	70.7107	104	76.2453	92.5	77.3528	99	80.8158	95	85.8317		176.5	0.107	170	0.12277	169.5	-0.000374381	174.5	-0.000730352	164.5	-0.000267432
79	70.6693	103	76.3318	92	77.3664	98	80.8912	94	85.8394		176.4	0.10813	169.9	0.12345	169.4	-0.000365056	174.4	-0.000730996	164.4	-0.000263198
78	70.6486	102	76.3725	91.5	77.3773	97	81.0167	93	85.9752		176.3	0.10922	169.8	0.12411	169.3	-0.000364649	174.3	-0.000730996	164.3	-0.000245324
77	70.6104	101	76.4649	91	77.3883	96	81.1178	92	86.0605		176.2	0.11032	169.7	0.1248	169.2	-0.000356132	174.2	-0.000730996	164.2	-0.000249557
76	70.5925	100	76.5236	90.5	77.3977	95	81.2163	91	86.1575		176.1	0.11127	169.6	0.12547	169.1	-0.000355735	174.1	-0.000730352	164.1	-0.00024062
75	70.5944	99	76.5522	90	77.4063	94	81.2817	90	86.2606		176	0.11217	169.5	0.12609	169	-0.000351272	174	-0.000712724	164	-0.000232153
74	70.5732	98	76.6332	89.5	77.4067	93	81.3454	89	86.2973		175.9	0.11311	169.4	0.12674	168.9	-0.000342104	173.9	-0.000730996	163.9	-0.000227449
73	70.552	97	76.6776	89	77.4	92	81.4372	88	86.3684		175.8	0.114	169.3	0.12731	168.8	-0.000337331	173.8	-0.000730996	163.8	-0.000223215
72	70.5562	96	76.7283	88.5	77.3919	91	81.5302	87	86.429		175.7	0.11488	169.2	0.12793	168.7	-0.000341571	173.7	-0.000712724	163.7	-0.000210044
71	70.552	95	76.8112	88	77.3865	90	81.6105	86	86.4544		175.6	0.1157	169.1	0.12849	168.6	-0.000336955	173.6	-0.000730352	163.6	-0.000201107
70	70.5528	94	76.8491	87.5	77.3829	89	81.6737	85	86.4867		175.5	0.11649	169	0.12905	168.5	-0.000328016	173.5	-0.000712096	163.5	-0.000188406
69	70.5444	93	76.8837	87	77.3796	88	81.724	84	86.5327		175.4	0.11723	168.9	0.12964	168.4	-0.000332933	173.4	-0.000712096	163.4	-0.000179469
68	70.5451	92	76.9068	86.5	77.3783	87	81.7757	83	86.6129		175.3	0.11808	168.8	0.13021	168.3	-0.000318564	173.3	-0.000712096	163.3	-0.000179469
67	20.357	91	76.9342	86	77.377	86	81.8311	82	86.6584		175.2	0.11874	168.7	0.13074	168.2	-0.000314017	173.2	-0.000712096	163.2	-0.000162064
66	20.3653	90	76.9591	85.5	77.3718	85	81.8914	81	86.7312		175.1	0.11952	168.6	0.13128	168.1	-0.000314157	173.1	-0.000713353	163.1	-0.000153127
65	20.3679	89	76.9581	85	77.3694	84	81.9304	80	86.8056		175	0.1202	168.5	0.1318	168	-0.000309537	173	-0.000712096	163	-0.000131489
64	20.3748	88	76.9873	84.5	77.3701	83	81.9658	79	86.8817		174.9	0.12094	168.4	0.13233	167.9	-0.000304781	172.9	-0.000713353	162.9	-0.000122551
63	20.3754	87	76.9662	84	77.3653	82	81.9526	78	86.9124		174.8	0.12163	168.3	0.13283	167.8	-0.000295875	172.8	-0.000712724	162.8	-0.000100443
62	20.3778	86	76.9855	83.5	77.3632	81	81.9129	77	86.9872		174.7	0.12231	168.2	0.13339	167.7	-0.000286246	172.7	-0.000712096	162.7	-8.77424e-05
61	20.3837	85	76.9613	83	77.359	80	81.931	76	87.1195		174.6	0.12289	168.1	0.13388	167.6	-0.000290928	172.6	-0.000712096	162.6	-5.66966e-05
		84	76.9936	82.5	77.3538	79	81.9643	75	87.1743		174.5	0.12367	168	0.13436	167.5	-0.000286374	172.5	-0.000712724	162.5	0.0023
		83	76.9811	82	77.3493	78	82.0186	74	87.2759		174.4	0.12427	167.9	0.13486	167.4	-0.000263162	172.4	-0.000713353	162.4	0.01172
		82	76.9742	81.5	77.3238	77	82.0462	73	87.3972		174.3	0.1249	167.8	0.13536	167.3	-0.000267899	172.3	-0.000712724	162.3	0.0177
		81	76.9653	81	77.3041	76	82.0763	72	87.402		174.2	0.12554	167.7	0.13582	167.2	-0.000263162	172.2	-0.000712724	162.2	0.02716
		80	76.9408	80.5	77.2919	75	82.1133	71	87.5058		174.1	0.1261	167.6	0.13629	167.1	-0.000253985	172.1	-0.000694452	162.1	0.0443
		79	76.9162	80	77.2799	74	82.1695	70	87.6408		174	0.12672	167.5	0.13675	167	-0.000253759	172	-0.000712724	162	0.06673
		78	76.8914	79.5	77.2673	73	82.2324	69	87.7155		173.9	0.1273	167.4	0.13724	166.9	-0.000240132	171.9	-0.000712096	161.9	0.08753
		77	76.9066	79	77.2553	72	82.2901	68	87.7964		173.8	0.12786	167.3	0.13768	166.8	-0.000240025	171.8	-0.00069384	161.8	0.10239
		76	76.8786	78.5	77.2417	71	82.3382	67	87.8649		173.7	0.12846	167.2	0.13814	166.7	-0.000235357	171.7	-0.000712724	161.7	0.11212
		75	76.8673	78	77.2327	70	82.3906	66	87.9066		173.6	0.12897	167.1	0.13859	166.6	-0.000217236	171.6	-0.000712724	161.6	0.11854
		74	76.8695	77.5	77.2193	69	82.4481	65	87.8638		173.5	0.12952	167	0.13902	166.5	-0.000217236	171.5	-0.000712724	161.5	0.12277
		73	76.9015	77	77.2149	68	82.5243	64	88.0699		173.4	0.13008	166.9	0.13944	166.4	-0.000207992	171.4	-0.000694452	161.4	0.12579
		72	76.8994	76.5	77.2108	67	82.59	63	88.1969		173.3	0.13057	166.8	0.13988	166.3	-0.000189293	171.3	-0.000712096	161.3	0.12806
		71	76.9255	76	77.2071	66	82.6559	62	88.2134		173.2	0.13114	166.7	0.14029	166.2	-0.000189209	171.2	-0.00069384	161.2	0.1298
		70	76.9372	75.5	77.2043	65	82.735	61	88.3398		173.1	0.13161	166.6	0.14072	166.1	-0.000184471	171.1	-0.00069384	161.1	0.13114
		69	76.9148	75	77.2005	64	82.7953	60	88.3565		173	0.13213	166.5	0.14113	166	-0.000170788	171	-0.00069384	161	0.13219
		68	76.9603	74.5	77.1979	63	82.8611				172.9	0.13262	166.4	0.14155	165.9	-0.000161736	170.9	-0.00069384	160.9	0.133
		67	76.9872	74	77.1979	62	82.9459				172.8	0.13313	166.3	0.14195	165.8	-0.00015701	170.8	-0.00069384	160.8	0.13367
		66	77.0032	73.5	77.1974	61	83.0306				172.7	0.13361	166.2	0.14234	165.7	-0.000138508	170.7	-0.00069384	160.7	0.13422
		65	77.0308	73	77.1978	60	83.1142				172.6	0.13407	166.1	0.14275	165.6	-0.000129534	170.6	-0.00069384	160.6	0.13469
		64	77.0466	72.5	77.2008	59	83.1824				172.5	0.13455	166	0.14314	165.5	-0.000115603	170.5	-0.000694452	160.5	0.13509
		63	77.0892	72	77.2036	58	83.2654				172.4	0.135	165.9	0.14354	165.4	-0.00010164	170.4	-0.00069384	160.4	0.13543
		62	77.1822	71.5	77.207	57	83.3243				172.3	0.13545	165.8	0.14393	165.3	-8.31974e-05	170.3	-0.00069384	160.3	0.13576
		61	77.1583	71	77.2121	56	83.4158				172.2	0.13593	165.7	0.14433	165.2	-7.38545e-05	170.2	-0.00069384	160.2	0.13606
		60	77.186	70.5	77.2147	55	83.4977				172.1	0.13638	165.6	0.1447	165.1	-6.00737e-05	170.1	-0.00069384	160.1	0.13633
		59	77.2224	70	77.2199	54	83.5999				172	0.13685	165.5	0.14506	165	-4.15617e-05	170	-0.00069384	160	0.13657
		58	77.2554	69.5	77.2272	53	83.6699				171.9	0.13729	165.4	0.14542	164.9	-3.23258e-05	169.9	-0.00069384	159.9	0.13681
		57	77.2731	69	77.2348	52	83.7429				171.8	0.13771	165.3	0.1458	164.8	-1.84801e-05	169.8	-0.000693229	159.8	0.13705
		56	77.3492	68.5	77.2427	51	83.8129				171.7	0.13814	165.2	0.14616	164.7	-4.61693e-11	169.7	-0.00069384	159.7	0.13725
		55	77.3683	68	77.2488	50	83.9086				171.6	0.13854	165.1	0.14651	164.6	1.8476e-05	169.6	-0.000675584	159.6	0.13746
		54	77.4035	67.5	77.2652	49	84.0008				171.5	0.13896	165	0.14688	164.5	3.69355e-05	169.5	-0.000693229	159.5	0.13767
		53	77.4566	67	77.2702						171.4	0.13936	164.9	0.14724	164.4	6.00469e-05	169.4	-0.00069262	159.4	0.13785
				66.5	77.2843						171.3	0.13979	164.8	0.14759	164.3	9.24003e-05	169.3	-0.000693229	159.3	0.13804
				66	77.2955						171.2	0.14021	164.7	0.14792	164.2	0.000115552	169.2	-0.000674396	159.2	0.13824
				65.5	77.3042						171.1	0.14059	164.6	0.14827	164.1	0.000138538	169.1	-0.000675584	159.1	0.1384
				65	77.3185						171	0.14098	164.5	0.14861	164	0.000171016	169	-0.000674989	159	0.13859
				64.5	77.3292						170.9	0.1414	164.4	0.14896	163.9	0.000217043	168.9	-0.000674989	158.9	0.13877
				64	77.3397						170.8	0.14177	164.3	0.14929	163.8	0.000258776	168.8	-0.00069384	158.8	0.13895
				63.5	77.3498						170.7	0.14214	164.2	0.14963	163.7	0.000304917	168.7	-0.000674989	158.7	0.13912
				63	77.3546						170.6	0.14254	164.1	0.14994	163.6	0.000350646	168.6	-0.000674396	158.6	0.1393
				62.5	77.3676						170.5	0.14294	164	0.15026	163.5	0.000401932	168.5	-0.000674989	158.5	0.13946
				62	77.379						170.4	0.14329	163.9	0.15059	163.4	0.00048541	168.4	-0.000674989	158.4	0.13963
				61.5	77.3918						170.3	0.14366	163.8	0.15091	163.3	0.00056349	168.3	-0.000674989	158.3	0.13981
				61	77.4027						170.2	0.14404	163.7	0.15124	163.2	0.00066941	168.2	-0.000674989	158.2	0.13995
				60.5	77.4146						170.1	0.14436	163.6	0.15156	163.1	0.000799365	168.1	-0.000675584	158.1	0.14013
				60	77.4273						170	0.14475	163.5	0.15187	163	0.000974902	168	-0.000674396	158	0.14027
				59.5	77.4408						169.9	0.14509	163.4	0.15217	162.9	0.00123	167.9	-0.000675584	157.9	0.14042
				59	77.4463						169.8	0.14548	163.3	0.15249	162.8	0.00169	167.8	-0.000674989	157.8	0.14058
				58.5	77.4627						169.7	0.14582	163.2	0.1528	162.7	0.00315	167.7	-0.000674396	157.7	0.14074
				58	77.4765						169.6	0.14615	163.1	0.1531	162.6	0.03297	167.6	-0.000674989	157.6	0.14089
				57.5	77.4917						169.5	0.14651	163	0.15342	162.5	0.06135	167.5	-0.000674989	157.5	0.14104
				57	77.5044						169.4	0.14683	162.9	0.15372	162.4	0.07117	167.4	-0.000656749	157.4	0.14117
				56.5	77.5208						169.3	0.14719	162.8	0.15401	162.3	0.07625	167.3	-0.000656749	157.3	0.14132
				56	77.5333						169.2	0.14752	162.7	0.15431	162.2	0.08032	167.2	-0.000674989	157.2	0.14147
				55.5	77.5468						169.1	0.14782	162.6	0.15461	162.1	0.08384	167.1	-0.000656749	157.1	0.14162
				55	77.5619						169	0.14816	162.5	0.1549	162	0.08696	167	-0.000638508	157	0.14175
				54.5	77.5719						168.9	0.14846	162.4	0.1552	161.9	0.08986	166.9	-0.000656171	156.9	0.14189
				54	77.5882						168.8	0.14882	162.3	0.1555	161.8	0.09261	166.8	-0.000637946	156.8	0.14203
				53.5	77.6058						168.7	0.14913	162.2	0.15577	161.7	0.09522	166.7	-0.000656749	156.7	0.14217
				53	77.6209						168.6	0.14945	162.1	0.15606	161.6	0.09788	166.6	-0.000655594	156.6	0.14231
				52.5	77.6266						168.5	0.14975	162	0.15634	161.5	0.10052	166.5	-0.000637946	156.5	0.14244
				52	77.6471						168.4	0.15005	161.9	0.15664	161.4	0.10331	166.4	-0.000637946	156.4	0.14256
				51.5	77.6628						168.3	0.15039	161.8	0.1569	161.3	0.10656	166.3	-0.000637386	156.3	0.14271
				51	77.6767						168.2	0.15069	161.7	0.15719	161.2	0.11572	166.2	-0.000638508	156.2	0.14284
				50.5	77.6879						168.1	0.151	161.6	0.15747	161.1	0.12832	166.1	-0.000637946	156.1	0.14297
				50	77.7026						168	0.15131	161.5	0.15774	161	0.13632	166	-0.000637946	156	0.14308
											167.9	0.15161	161.4	0.15802	160.9	0.13912	165.9	-0.000620267	155.9	0.14321
											167.8	0.15192	161.3	0.1583	160.8	0.14044	165.8	-0.000638508	155.8	0.14333
											167.7	0.15221	161.2	0.15857	160.7	0.1415	165.7	-0.000619721	155.7	0.14346
											167.6	0.15251	161.1	0.15884	160.6	0.1424	165.6	-0.000619721	155.6	0.14358
											167.5	0.15281	161	0.15909	160.5	0.14321	165.5	-0.000637946	155.5	0.1437
											167.4	0.15309	160.9	0.15938	160.4	0.14392	165.4	-0.000620267	155.4	0.14383
											167.3	0.15339	160.8	0.15963	160.3	0.14458	165.3	-0.000619721	155.3	0.14395
											167.2	0.15367	160.7	0.1599	160.2	0.14519	165.2	-0.000619721	155.2	0.14408
											167.1	0.15396	160.6	0.16014	160.1	0.14575	165.1	-0.000620267	155.1	0.14418
											167	0.15428	160.5	0.16042	160	0.14627	165	-0.000619721	155	0.1443
											166.9	0.15454	160.4	0.16066	159.9	0.14677	164.9	-0.000620267	154.9	0.14441
											166.8	0.15482	160.3	0.16093	159.8	0.14724	164.8	-0.000619721	154.8	0.14453
											166.7	0.15506	160.2	0.16114	159.7	0.14768	164.7	-0.000620267	154.7	0.14464
											166.6	0.15536	160.1	0.16141	159.6	0.14809	164.6	-0.000619177	154.6	0.14475
											166.5	0.15561	160	0.16168	159.5	0.14851	164.5	-0.000619721	154.5	0.14486
											166.4	0.15595	159.9	0.16191	159.4	0.1489	164.4	-0.000619721	154.4	0.14497
											166.3	0.15619	159.8	0.1622	159.3	0.14927	164.3	-0.000619177	154.3	0.14509
											166.2	0.15645	159.7	0.16242	159.2	0.14963	164.2	-0.000619721	154.2	0.1452
											166.1	0.15671	159.6	0.16268	159.1	0.14998	164.1	-0.000619721	154.1	0.14531
											166	0.15698	159.5	0.16294	159	0.15032	164	-0.000619721	154	0.14541
											165.9	0.15727	159.4	0.16319	158.9	0.15065	163.9	-0.000601496	153.9	0.14552
											165.8	0.1575	159.3	0.16343	158.8	0.15097	163.8	-0.000601496	153.8	0.14562
											165.7	0.15778	159.2	0.16367	158.7	0.15128	163.7	-0.000583784	153.7	0.14572
											165.6	0.15807	159.1	0.16389	158.6	0.15159	163.6	-0.000583271	153.6	0.14583
											165.5	0.15829	159	0.16409	158.5	0.15189	163.5	-0.000582247	153.5	0.14594
											165.4	0.15859	158.9	0.16438	158.4	0.15218	163.4	-0.000583271	153.4	0.14604
											165.3	0.15881	158.8	0.16461	158.3	0.15248	163.3	-0.000582759	153.3	0.14614
											165.2	0.15907	158.7	0.16483	158.2	0.15275	163.2	-0.000583784	153.2	0.14625
											165.1	0.15929	158.6	0.16507	158.1	0.15303	163.1	-0.000582759	153.1	0.14635
											165	0.15956	158.5	0.16529	158	0.15331	163	-0.000583271	153	0.14645
											164.9	0.15981	158.4	0.16553	157.9	0.15357	162.9	-0.000583271	152.9	0.14654
											164.8	0.16006	158.3	0.16575	157.8	0.15384	162.8	-0.000583784	152.8	0.14666
											164.7	0.16031	158.2	0.166	157.7	0.15409	162.7	-0.000565046	152.7	0.14675
											164.6	0.16059	158.1	0.16621	157.6	0.15435	162.6	-0.00054682	152.6	0.14685
											164.5	0.16085	158	0.16646	157.5	0.1546	162.5	-0.00054586	152.5	0.14694
											164.4	0.16105	157.9	0.16666	157.4	0.15484	162.4	-0.000547301	152.4	0.14704
											164.3	0.16132	157.8	0.16694	157.3	0.15508	162.3	-0.00054682	152.3	0.14713
											164.2	0.16157	157.7	0.16715	157.2	0.1553	162.2	-0.00054682	152.2	0.14723
											164.1	0.16177	157.6	0.16737	157.1	0.15553	162.1	-0.00054634	152.1	0.14733
											164	0.16203	157.5	0.16758	157	0.15577	162	-0.00054634	152	0.14742
											163.9	0.16227	157.4	0.16783	156.9	0.15599	161.9	-0.00054682	151.9	0.14752
											163.8	0.16252	157.3	0.16804	156.8	0.15621	161.8	-0.00054586	151.8	0.14761
											163.7	0.16273	157.2	0.16824	156.7	0.15643	161.7	-0.00054682	151.7	0.1477
											163.6	0.16302	157.1	0.16846	156.6	0.15665	161.6	-0.00052813	151.6	0.14778
											163.5	0.16318	157	0.1687	156.5	0.15685	161.5	-0.000527666	151.5	0.14788
											163.4	0.1635	156.9	0.16891	156.4	0.15705	161.4	-0.000527666	151.4	0.14797
											163.3	0.16373	156.8	0.16913	156.3	0.15727	161.3	-0.00052813	151.3	0.14806
											163.2	0.16392	156.7	0.16933	156.2	0.15747	161.2	-0.000528594	151.2	0.14815
											163.1	0.16412	156.6	0.16954	156.1	0.15768	161.1	-0.000510368	151.1	0.14823
											163	0.16433	156.5	0.16977	156	0.15786	161	-0.000509472	151	0.14833
											162.9	0.16462	156.4	0.16998	155.9	0.15806	160.9	-0.000492142	150.9	0.14842
											162.8	0.16481	156.3	0.1702	155.8	0.15826	160.8	-0.000492575	150.8	0.14851
											162.7	0.16508	156.2	0.17042	155.7	0.15846	160.7	-0.000491278	150.7	0.14859
											162.6	0.16534	156.1	0.17056	155.6	0.15866	160.6	-0.000491278	150.6	0.14869
											162.5	0.16551	156	0.1708	155.5	0.15883	160.5	-0.00049171	150.5	0.14878
											162.4	0.16572	155.9	0.17102	155.4	0.159	160.4	-0.0004735	150.4	0.14887
											162.3	0.16599	155.8	0.17121	155.3	0.1592	160.3	-0.000473084	150.3	0.14895
											162.2	0.16613	155.7	0.17142	155.2	0.15938	160.2	-0.000473084	150.2	0.14904
											162.1	0.16637	155.6	0.17166	155.1	0.15956	160.1	-0.000473084	150.1	0.14911
											162	0.16657	155.5	0.17185	155	0.15971	160	-0.000454092	150	0.14921
											161.9	0.1668	155.4	0.17208	154.9	0.15991	159.9	-0.000436312	149.9	0.14928
											161.8	0.16702	155.3	0.17225	154.8	0.16007	159.8	-0.000455289	149.8	0.14937
											161.7	0.16724	155.2	0.17246	154.7	0.16026	159.7	-0.000437463	149.7	0.14946
											161.6	0.16743	155.1	0.17266	154.6	0.16042	159.6	-0.0004185	149.6	0.14955
											161.5	0.16767	155	0.17284	154.5	0.16056	159.5	-0.0004185	149.5	0.14962
											161.4	0.1679	154.9	0.17307	154.4	0.16076	159.4	-0.00040101	149.4	0.14971
											161.3	0.16804	154.8	0.1733	154.3	0.16092	159.3	-0.000400657	149.3	0.14979
											161.2	0.16833	154.7	0.17346	154.2	0.16107	159.2	-0.000400306	149.2	0.14987
											161.1	0.16844	154.6	0.17365	154.1	0.16125	159.1	-0.000382111	149.1	0.14995
											161	0.1687	154.5	0.17384	154	0.16139	159	-0.000364235	149	0.15002
											160.9	0.1689	154.4	0.17405	153.9	0.16156	158.9	-0.000345721	148.9	0.15011
											160.8	0.16913	154.3	0.17423	153.8	0.16171	158.8	-0.000346329	148.8	0.15019
											160.7	0.16933	154.2	0.17442	153.7	0.16186	158.7	-0.000346024	148.7	0.15027
											160.6	0.16948	154.1	0.17463	153.6	0.16205	158.6	-0.000346024	148.6	0.15035
											160.5	0.16975	154	0.17482	153.5	0.16215	158.5	-0.000309874	148.5	0.15043
											160.4	0.16991	153.9	0.17499	153.4	0.16231	158.4	-0.000291647	148.4	0.15051
											160.3	0.17016	153.8	0.17519	153.3	0.16248	158.3	-0.000273179	148.3	0.15058
											160.2	0.17035	153.7	0.17539	153.2	0.16262	158.2	-0.000273419	148.2	0.15065
											160.1	0.17056	153.6	0.17558	153.1	0.16279	158.1	-0.000237173	148.1	0.15074
											160	0.17079	153.5	0.17579	153	0.16291	158	-0.000218736	148	0.15082
											159.9	0.17095	153.4	0.17598	152.9	0.16307	157.9	-5.48775e-05	147.9	0.1509
											159.8	0.17114	153.3	0.17616	152.8	0.16321	157.8	0.000780617	147.8	0.15097
											159.7	0.17137	153.2	0.17634	152.7	0.16337	157.7	0.00294	147.7	0.15104
											159.6	0.17156	153.1	0.17656	152.6	0.16351	157.6	0.00585	147.6	0.15112
											159.5	0.17183	153	0.17676	152.5	0.16365	157.5	0.00942	147.5	0.1512
											159.4	0.172	152.9	0.17691	152.4	0.16378	157.4	0.01479	147.4	0.15128
											159.3	0.17212	152.8	0.17709	152.3	0.16391	157.3	0.02432	147.3	0.15136
											159.2	0.17238	152.7	0.17728	152.2	0.16405	157.2	0.03538	147.2	0.15144
											159.1	0.17252	152.6	0.17747	152.1	0.1642	157.1	0.04764	147.1	0.15151
											159	0.17271	152.5	0.1776	152	0.16433	157	0.06233	147	0.15158
											158.9	0.17289	152.4	0.17781	151.9	0.16447	156.9	0.07817	146.9	0.15166
											158.8	0.17308	152.3	0.17801	151.8	0.1646	156.8	0.09258	146.8	0.15173
											158.7	0.17332	152.2	0.17812	151.7	0.16475	156.7	0.10367	146.7	0.15181
											158.6	0.17346	152.1	0.17839	151.6	0.16487	156.6	0.11205	146.6	0.15188
											158.5	0.17366	152	0.17853	151.5	0.16499	156.5	0.11806	146.5	0.15196
											158.4	0.1739	151.9	0.17872	151.4	0.16513	156.4	0.12265	146.4	0.15202
											158.3	0.17404	151.8	0.17891	151.3	0.16526	156.3	0.12631	146.3	0.1521
											158.2	0.17425	151.7	0.17907	151.2	0.16538	156.2	0.12912	146.2	0.15216
											158.1	0.1744	151.6	0.17926	151.1	0.16554	156.1	0.13143	146.1	0.15223
											158	0.17463	151.5	0.17941	151	0.16566	156	0.13325	146	0.15231
											157.9	0.17479	151.4	0.1796	150.9	0.16577	155.9	0.13472	145.9	0.15238
											157.8	0.17492	151.3	0.17981	150.8	0.16591	155.8	0.13586	145.8	0.15245
											157.7	0.17518	151.2	0.17998	150.7	0.16603	155.7	0.13677	145.7	0.15251
											157.6	0.17533	151.1	0.18018	150.6	0.16616	155.6	0.13754	145.6	0.1526
											157.5	0.17546	151	0.18032	150.5	0.16626	155.5	0.13817	145.5	0.15265
											157.4	0.17578	150.9	0.18054	150.4	0.16641	155.4	0.13869	145.4	0.15272
											157.3	0.17592	150.8	0.18068	150.3	0.16655	155.3	0.13912	145.3	0.1528
											157.2	0.176	150.7	0.18084	150.2	0.16667	155.2	0.13954	145.2	0.15286
											157.1	0.17624	150.6	0.18104	150.1	0.16678	155.1	0.1399	145.1	0.15294
											157	0.17639	150.5	0.18119	150	0.16692	155	0.14024	145	0.15299
											156.9	0.17661	150.4	0.18135	149.9	0.16704	154.9	0.14056	144.9	0.15307
											156.8	0.17676	150.3	0.18151	149.8	0.16716	154.8	0.14081	144.8	0.15314
											156.7	0.17692	150.2	0.18171	149.7	0.16727	154.7	0.14109	144.7	0.15321
											156.6	0.17712	150.1	0.18185	149.6	0.1674	154.6	0.14134	144.6	0.15327
											156.5	0.17726	150	0.18204	149.5	0.16749	154.5	0.14157	144.5	0.15334
											156.4	0.17748	149.9	0.18222	149.4	0.16764	154.4	0.14181	144.4	0.1534
											156.3	0.17765	149.8	0.18241	149.3	0.16774	154.3	0.14202	144.3	0.15347
											156.2	0.17783	149.7	0.18255	149.2	0.16786	154.2	0.14224	144.2	0.15353
											156.1	0.17802	149.6	0.18277	149.1	0.16798	154.1	0.14244	144.1	0.1536
											156	0.17815	149.5	0.18289	149	0.16808	154	0.14265	144	0.15366
											155.9	0.17829	149.4	0.18307	148.9	0.1682	153.9	0.14286	143.9	0.15372
											155.8	0.17852	149.3	0.18323	148.8	0.16834	153.8	0.14305	143.8	0.1538
											155.7	0.17857	149.2	0.1834	148.7	0.16845	153.7	0.14325	143.7	0.15386
											155.6	0.17883	149.1	0.18355	148.6	0.16852	153.6	0.14342	143.6	0.15392
											155.5	0.17903	149	0.18371	148.5	0.16862	153.5	0.14361	143.5	0.15399
											155.4	0.17918	148.9	0.18391	148.4	0.16876	153.4	0.1438	143.4	0.15406
											155.3	0.17935	148.8	0.18409	148.3	0.16887	153.3	0.14397	143.3	0.15411
											155.2	0.17951	148.7	0.18421	148.2	0.16899	153.2	0.14415	143.2	0.15418
											155.1	0.17972	148.6	0.18437	148.1	0.16906	153.1	0.14432	143.1	0.15424
											155	0.17986	148.5	0.18456	148	0.16921	153	0.14449	143	0.15431
											154.9	0.18006	148.4	0.18473	147.9	0.16932	152.9	0.14466	142.9	0.15436
											154.8	0.18019	148.3	0.18487	147.8	0.16941	152.8	0.14484	142.8	0.15442
											154.7	0.18028	148.2	0.1851	147.7	0.16954	152.7	0.14499	142.7	0.1545
											154.6	0.18044	148.1	0.18519	147.6	0.16964	152.6	0.14518	142.6	0.15455
											154.5	0.18064	148	0.18538	147.5	0.16975	152.5	0.14532	142.5	0.15462
											154.4	0.1809	147.9	0.18547	147.4	0.16982	152.4	0.14549	142.4	0.15468
											154.3	0.18102	147.8	0.18577	147.3	0.16993	152.3	0.14565	142.3	0.15475
											154.2	0.18121	147.7	0.18591	147.2	0.17006	152.2	0.14582	142.2	0.15479
											154.1	0.18129	147.6	0.18606	147.1	0.17017	152.1	0.14595	142.1	0.15487
											154	0.18151	147.5	0.18619	147	0.17029	152	0.1461	142	0.15492
											153.9	0.18162	147.4	0.18643	146.9	0.17038	151.9	0.14629	141.9	0.15498
											153.8	0.18182	147.3	0.18656	146.8	0.17049	151.8	0.14643	141.8	0.15504
											153.7	0.18207	147.2	0.18672	146.7	0.17061	151.7	0.14656	141.7	0.1551
											153.6	0.18214	147.1	0.18692	146.6	0.17066	151.6	0.14671	141.6	0.15517
											153.5	0.18232	147	0.18707	146.5	0.17079	151.5	0.14687	141.5	0.15521
											153.4	0.18241	146.9	0.18718	146.4	0.17089	151.4	0.14701	141.4	0.15529
											153.3	0.18257	146.8	0.18737	146.3	0.171	151.3	0.14716	141.3	0.15533
											153.2	0.18278	146.7	0.18751	146.2	0.17109	151.2	0.14729	141.2	0.15542
											153.1	0.18293	146.6	0.1877	146.1	0.17119	151.1	0.14744	141.1	0.15546
											153	0.18303	146.5	0.18782	146	0.1713	151	0.14757	141	0.15553
											152.9	0.18332	146.4	0.18797	145.9	0.17139	150.9	0.14772	140.9	0.15559
											152.8	0.18338	146.3	0.18817	145.8	0.1715	150.8	0.14782	140.8	0.15563
											152.7	0.18345	146.2	0.18833	145.7	0.17162	150.7	0.14796	140.7	0.1557
											152.6	0.18369	146.1	0.1885	145.6	0.1717	150.6	0.14809	140.6	0.15576
											152.5	0.18383	146	0.18865	145.5	0.17178	150.5	0.14823	140.5	0.15581
											152.4	0.184	145.9	0.1888	145.4	0.17191	150.4	0.14838	140.4	0.15589
											152.3	0.18416	145.8	0.189	145.3	0.17201	150.3	0.14851	140.3	0.15592
											152.2	0.18432	145.7	0.18919	145.2	0.1721	150.2	0.14862	140.2	0.156
											152.1	0.18436	145.6	0.18931	145.1	0.17216	150.1	0.14875	140.1	0.15604
											152	0.1846	145.5	0.18947	145	0.17229	150	0.14888	140	0.1561
											151.9	0.18478	145.4	0.18963	144.9	0.17234	149.9	0.14903	139.9	0.15617
											151.8	0.18493	145.3	0.18984	144.8	0.17244	149.8	0.14912	139.8	0.15622
											151.7	0.18509	145.2	0.18996	144.7	0.17256	149.7	0.14925	139.7	0.15626
											151.6	0.18525	145.1	0.19015	144.6	0.17266	149.6	0.1494	139.6	0.15634
											151.5	0.18541	145	0.19027	144.5	0.17273	149.5	0.14951	139.5	0.15639
											151.4	0.1855	144.9	0.19041	144.4	0.17281	149.4	0.14963	139.4	0.15645
											151.3	0.18567	144.8	0.19057	144.3	0.17295	149.3	0.14976	139.3	0.1565
											151.2	0.18581	144.7	0.19074	144.2	0.17304	149.2	0.14987	139.2	0.15655
											151.1	0.18594	144.6	0.19094	144.1	0.17316	149.1	0.15	139.1	0.15661
											151	0.18618	144.5	0.19111	144	0.17321	149	0.15011	139	0.15667
											150.9	0.18627	144.4	0.19116	143.9	0.17333	148.9	0.15024	138.9	0.15671
											150.8	0.18642	144.3	0.19139	143.8	0.17343	148.8	0.15037	138.8	0.15678
											150.7	0.18657	144.2	0.19157	143.7	0.17351	148.7	0.15047	138.7	0.15682
											150.6	0.18668	144.1	0.19171	143.6	0.17358	148.6	0.15058	138.6	0.15689
											150.5	0.18677	144	0.1919	143.5	0.17364	148.5	0.15071	138.5	0.15694
											150.4	0.18701	143.9	0.19202	143.4	0.17376	148.4	0.1508	138.4	0.157
											150.3	0.18707	143.8	0.19225	143.3	0.17386	148.3	0.15093	138.3	0.15706
											150.2	0.18733	143.7	0.19242	143.2	0.17395	148.2	0.15102	138.2	0.1571
											150.1	0.1874	143.6	0.19261	143.1	0.17402	148.1	0.15116	138.1	0.15717
											150	0.18758	143.5	0.19277	143	0.17412	148	0.15128	138	0.15721
											149.9	0.18769	143.4	0.19299	142.9	0.17425	147.9	0.15136	137.9	0.15725
											149.8	0.18783	143.3	0.19318	142.8	0.17429	147.8	0.1515	137.8	0.15733
											149.7	0.18796	143.2	0.1934	142.7	0.17441	147.7	0.15161	137.7	0.15736
											149.6	0.1881	143.1	0.19361	142.6	0.17446	147.6	0.15172	137.6	0.15742
											149.5	0.18827	143	0.1938	142.5	0.17456	147.5	0.15182	137.5	0.15748
											149.4	0.1884	142.9	0.19403	142.4	0.17461	147.4	0.15192	137.4	0.15753
											149.3	0.1885	142.8	0.19431	142.3	0.17473	147.3	0.15204	137.3	0.15759
											149.2	0.18866	142.7	0.19457	142.2	0.17478	147.2	0.15215	137.2	0.15764
											149.1	0.18882	142.6	0.19495	142.1	0.17493	147.1	0.15224	137.1	0.1577
											149	0.18895	142.5	0.19536	142	0.175	147	0.15238	137	0.15773
											148.9	0.18914	142.4	0.19609	141.9	0.17511	146.9	0.15245	136.9	0.15778
											148.8	0.18924	142.3	0.19677	141.8	0.17517	146.8	0.15257	136.8	0.15785
											148.7	0.18933	142.2	0.19711	141.7	0.17525	146.7	0.15266	136.7	0.1579
											148.6	0.1895	142.1	0.19747	141.6	0.17533	146.6	0.15279	136.6	0.15796
											148.5	0.18962	142	0.19773	141.5	0.17539	146.5	0.15288	136.5	0.15801
											148.4	0.18974	141.9	0.19802	141.4	0.17555	146.4	0.15298	136.4	0.15805
											148.3	0.18991	141.8	0.19824	141.3	0.17559	146.3	0.15309	136.3	0.15811
											148.2	0.19009	141.7	0.19845	141.2	0.17567	146.2	0.15318	136.2	0.15815
											148.1	0.1901	141.6	0.19867	141.1	0.17574	146.1	0.15328	136.1	0.15821
											148	0.19029	141.5	0.19887	141	0.17581	146	0.15338	136	0.15824
											147.9	0.19043	141.4	0.19909	140.9	0.17591	145.9	0.15347	135.9	0.15832
											147.8	0.19053	141.3	0.19926	140.8	0.17598	145.8	0.15357	135.8	0.15836
											147.7	0.19067	141.2	0.19947	140.7	0.17609	145.7	0.15368	135.7	0.15843
											147.6	0.19086	141.1	0.19965	140.6	0.17615	145.6	0.15379	135.6	0.15845
											147.5	0.19098	141	0.19981	140.5	0.17623	145.5	0.15387	135.5	0.15851
											147.4	0.19115	140.9	0.20002	140.4	0.17631	145.4	0.15397	135.4	0.15856
											147.3	0.19118	140.8	0.20018	140.3	0.17642	145.3	0.15407	135.3	0.15862
											147.2	0.19142	140.7	0.20033	140.2	0.1765	145.2	0.15416	135.2	0.15864
											147.1	0.19154	140.6	0.2005	140.1	0.17657	145.1	0.15427	135.1	0.15871
											147	0.19161	140.5	0.20067	140	0.1767	145	0.15434	135	0.15875
											146.9	0.19178	140.4	0.20082	139.9	0.17673	144.9	0.15445	134.9	0.15882
											146.8	0.19191	140.3	0.20096	139.8	0.1768	144.8	0.15455	134.8	0.15886
											146.7	0.19208	140.2	0.20113	139.7	0.17689	144.7	0.15465	134.7	0.15889
											146.6	0.19217	140.1	0.20127	139.6	0.17694	144.6	0.15474	134.6	0.15895
											146.5	0.19223	140	0.20142	139.5	0.17704	144.5	0.15483	134.5	0.15901
											146.4	0.19243	139.9	0.20158	139.4	0.17714	144.4	0.15493	134.4	0.15905
											146.3	0.19251	139.8	0.20174	139.3	0.17723	144.3	0.15503	134.3	0.15911
											146.2	0.1927	139.7	0.20188	139.2	0.1773	144.2	0.15511	134.2	0.15915
											146.1	0.19279	139.6	0.20204	139.1	0.17735	144.1	0.1552	134.1	0.15919
											146	0.19295	139.5	0.20217	139	0.17742	144	0.15531	134	0.15926
											145.9	0.19305	139.4	0.2023	138.9	0.17757	143.9	0.15538	133.9	0.15931
											145.8	0.19317	139.3	0.20241	138.8	0.1776	143.8	0.15548	133.8	0.15934
											145.7	0.19335	139.2	0.20258	138.7	0.17766	143.7	0.15557	133.7	0.1594
											145.6	0.19345	139.1	0.20272	138.6	0.17776	143.6	0.15566	133.6	0.15943
											145.5	0.19357	139	0.20285	138.5	0.17784	143.5	0.15574	133.5	0.1595
											145.4	0.19361	138.9	0.20297	138.4	0.17794	143.4	0.15583	133.4	0.15951
											145.3	0.19375	138.8	0.20312	138.3	0.17801	143.3	0.15592	133.3	0.15958
											145.2	0.19392	138.7	0.20327	138.2	0.17806	143.2	0.15602	133.2	0.15963
											145.1	0.19404	138.6	0.20335	138.1	0.17815	143.1	0.15611	133.1	0.15969
											145	0.19415	138.5	0.20353	138	0.17819	143	0.1562	133	0.15973
											144.9	0.19428	138.4	0.20364	137.9	0.17826	142.9	0.15628	132.9	0.15978
											144.8	0.19446	138.3	0.20375	137.8	0.17835	142.8	0.15639	132.8	0.1598
											144.7	0.19452	138.2	0.20386	137.7	0.17845	142.7	0.15645	132.7	0.15986
											144.6	0.19469	138.1	0.20402	137.6	0.17855	142.6	0.15656	132.6	0.15991
											144.5	0.19482	138	0.20413	137.5	0.17859	142.5	0.15663	132.5	0.15995
											144.4	0.1949	137.9	0.20426	137.4	0.17864	142.4	0.15672	132.4	0.16
											144.3	0.19501	137.8	0.20437	137.3	0.17871	142.3	0.15679	132.3	0.16006
											144.2	0.19512	137.7	0.20449	137.2	0.1788	142.2	0.15688	132.2	0.16009
											144.1	0.19523	137.6	0.2046	137.1	0.17889	142.1	0.15698	132.1	0.16012
											144	0.19536	137.5	0.20472	137	0.17893	142	0.15705	132	0.16017
											143.9	0.19553	137.4	0.20484	136.9	0.179	141.9	0.15715	131.9	0.16022
											143.8	0.19561	137.3	0.20494	136.8	0.17911	141.8	0.15721	131.8	0.16026
											143.7	0.19571	137.2	0.20504	136.7	0.17915	141.7	0.15728	131.7	0.16031
											143.6	0.19588	137.1	0.2052	136.6	0.17926	141.6	0.1574	131.6	0.16037
											143.5	0.19601	137	0.2053	136.5	0.17934	141.5	0.15746	131.5	0.16041
											143.4	0.19611	136.9	0.20542	136.4	0.17941	141.4	0.15756	131.4	0.16048
											143.3	0.19622	136.8	0.20549	136.3	0.17947	141.3	0.15761	131.3	0.16048
											143.2	0.19629	136.7	0.20561	136.2	0.17957	141.2	0.1577	131.2	0.16055
											143.1	0.19645	136.6	0.20574	136.1	0.17961	141.1	0.1578	131.1	0.16059
											143	0.19657	136.5	0.20585	136	0.17965	141	0.1579	131	0.16063
											142.9	0.19663	136.4	0.20594	135.9	0.17975	140.9	0.15797	130.9	0.16067
											142.8	0.19677	136.3	0.20608	135.8	0.17982	140.8	0.15804	130.8	0.16072
											142.7	0.19688	136.2	0.20615	135.7	0.17987	140.7	0.15811	130.7	0.16075
											142.6	0.197	136.1	0.20629	135.6	0.17997	140.6	0.15821	130.6	0.16079
											142.5	0.19705	136	0.20638	135.5	0.18007	140.5	0.1583	130.5	0.16084
											142.4	0.19725	135.9	0.20649	135.4	0.18013	140.4	0.15835	130.4	0.1609
											142.3	0.19735	135.8	0.20656	135.3	0.1802	140.3	0.15843	130.3	0.16092
											142.2	0.19746	135.7	0.20674	135.2	0.18028	140.2	0.1585	130.2	0.16097
											142.1	0.19768	135.6	0.20679	135.1	0.18034	140.1	0.1586	130.1	0.16105
											142	0.19768	135.5	0.20691	135	0.18041	140	0.15868	130	0.16106
											141.9	0.19779	135.4	0.20698	134.9	0.18046	139.9	0.15875	129.9	0.16113
											141.8	0.19791	135.3	0.2071	134.8	0.18055	139.8	0.15885	129.8	0.16116
											141.7	0.19807	135.2	0.20718	134.7	0.18063	139.7	0.1589	129.7	0.1612
											141.6	0.19804	135.1	0.20732	134.6	0.18068	139.6	0.15896	129.6	0.16126
											141.5	0.19822	135	0.20744	134.5	0.18076	139.5	0.15908	129.5	0.16129
											141.4	0.19835	134.9	0.20752	134.4	0.18081	139.4	0.15915	129.4	0.16133
											141.3	0.1984	134.8	0.20761	134.3	0.18088	139.3	0.15919	129.3	0.16138
											141.2	0.19854	134.7	0.20769	134.2	0.18095	139.2	0.1593	129.2	0.16141
											141.1	0.19863	134.6	0.2078	134.1	0.18099	139.1	0.15937	129.1	0.16145
											141	0.19885	134.5	0.20788	134	0.18114	139	0.15947	129	0.1615
											140.9	0.19891	134.4	0.208	133.9	0.18116	138.9	0.15954	128.9	0.16153
											140.8	0.19898	134.3	0.20809	133.8	0.18122	138.8	0.15963	128.8	0.16155
											140.7	0.19909	134.2	0.2082	133.7	0.1813	138.7	0.15969	128.7	0.16161
											140.6	0.19921	134.1	0.20827	133.6	0.18137	138.6	0.15974	128.6	0.16165
											140.5	0.19932	134	0.20838	133.5	0.1814	138.5	0.15985	128.5	0.16171
											140.4	0.19941	133.9	0.20848	133.4	0.18149	138.4	0.15992	128.4	0.16175
											140.3	0.1995	133.8	0.20855	133.3	0.18153	138.3	0.15998	128.3	0.16181
											140.2	0.19964	133.7	0.20863	133.2	0.18164	138.2	0.16007	128.2	0.16185
											140.1	0.19977	133.6	0.20872	133.1	0.18166	138.1	0.16016	128.1	0.16188
											140	0.19976	133.5	0.20882	133	0.18175	138	0.16019	128	0.16192
											139.9	0.2	133.4	0.20893	132.9	0.18186	137.9	0.16026	127.9	0.16194
											139.8	0.20007	133.3	0.20903	132.8	0.1819	137.8	0.16035	127.8	0.16198
											139.7	0.20015	133.2	0.20912	132.7	0.18196	137.7	0.16043	127.7	0.16204
											139.6	0.20025	133.1	0.20919	132.6	0.18201	137.6	0.1605	127.6	0.16207
											139.5	0.20043	133	0.20928	132.5	0.1821	137.5	0.16056	127.5	0.16212
											139.4	0.20047	132.9	0.20936	132.4	0.1822	137.4	0.16065	127.4	0.16215
											139.3	0.20057	132.8	0.20947	132.3	0.18223	137.3	0.16073	127.3	0.1622
											139.2	0.20069	132.7	0.20955	132.2	0.18232	137.2	0.1608	127.2	0.16224
											139.1	0.20082	132.6	0.20963	132.1	0.18235	137.1	0.16083	127.1	0.16226
											139	0.20093	132.5	0.20972	132	0.18243	137	0.16093	127	0.16232
											138.9	0.20098	132.4	0.20981	131.9	0.18248	136.9	0.161	126.9	0.16236
											138.8	0.20113	132.3	0.20988	131.8	0.18257	136.8	0.16105	126.8	0.16238
											138.7	0.20114	132.2	0.20995	131.7	0.18262	136.7	0.16113	126.7	0.16243
											138.6	0.20138	132.1	0.21008	131.6	0.18269	136.6	0.16122	126.6	0.16247
											138.5	0.20142	132	0.21014	131.5	0.18275	136.5	0.16129	126.5	0.16251
											138.4	0.20152	131.9	0.21023	131.4	0.18283	136.4	0.16137	126.4	0.16256
											138.3	0.20162	131.8	0.21032	131.3	0.18285	136.3	0.16143	126.3	0.16257
											138.2	0.2017	131.7	0.21041	131.2	0.18298	136.2	0.1615	126.2	0.16265
											138.1	0.20181	131.6	0.21049	131.1	0.18305	136.1	0.1616	126.1	0.16267
											138	0.2019	131.5	0.21059	131	0.18305	136	0.16167	126	0.1627
											137.9	0.20205	131.4	0.21063	130.9	0.18314	135.9	0.16169	125.9	0.16274
											137.8	0.20213	131.3	0.2107	130.8	0.1832	135.8	0.16177	125.8	0.16276
											137.7	0.20225	131.2	0.21081	130.7	0.1832	135.7	0.16186	125.7	0.16282
											137.6	0.20232	131.1	0.21091	130.6	0.18335	135.6	0.16193	125.6	0.16287
											137.5	0.20243	131	0.21099	130.5	0.18341	135.5	0.16198	125.5	0.16292
											137.4	0.2025	130.9	0.21106	130.4	0.18345	135.4	0.16206	125.4	0.16294
											137.3	0.20264	130.8	0.21117	130.3	0.18351	135.3	0.16214	125.3	0.16299
											137.2	0.20272	130.7	0.21122	130.2	0.18361	135.2	0.16221	125.2	0.16304
											137.1	0.20284	130.6	0.21129	130.1	0.18363	135.1	0.16227	125.1	0.16306
											137	0.20291	130.5	0.21137	130	0.18369	135	0.16233	125	0.16309
											136.9	0.20303	130.4	0.21148	129.9	0.18376	134.9	0.1624	124.9	0.16314
											136.8	0.20314	130.3	0.21154	129.8	0.18384	134.8	0.16248	124.8	0.16315
											136.7	0.20324	130.2	0.21162	129.7	0.18391	134.7	0.16253	124.7	0.16321
											136.6	0.20329	130.1	0.21169	129.6	0.18393	134.6	0.16262	124.6	0.16323
											136.5	0.20335	130	0.21173	129.5	0.18403	134.5	0.16269	124.5	0.16329
											136.4	0.20349	129.9	0.21186	129.4	0.18408	134.4	0.16275	124.4	0.16331
											136.3	0.20355	129.8	0.21191	129.3	0.18412	134.3	0.16281	124.3	0.16334
											136.2	0.20365	129.7	0.21198	129.2	0.18421	134.2	0.16287	124.2	0.1634
											136.1	0.2037	129.6	0.2121	129.1	0.18426	134.1	0.16293	124.1	0.16342
											136	0.20386	129.5	0.21214	129	0.18434	134	0.163	124	0.16346
											135.9	0.20396	129.4	0.21224	128.9	0.1844	133.9	0.16307	123.9	0.16352
											135.8	0.20407	129.3	0.21232	128.8	0.18443	133.8	0.16313	123.8	0.16354
											135.7	0.20411	129.2	0.21236	128.7	0.18448	133.7	0.16322	123.7	0.16359
											135.6	0.20416	129.1	0.21244	128.6	0.18457	133.6	0.16327	123.6	0.16362
											135.5	0.20426	129	0.21253	128.5	0.18459	133.5	0.16336	123.5	0.16366
											135.4	0.20435	128.9	0.21261	128.4	0.18471	133.4	0.16341	123.4	0.16369
											135.3	0.20451	128.8	0.21267	128.3	0.18477	133.3	0.16348	123.3	0.16375
											135.2	0.20463	128.7	0.21276	128.2	0.18482	133.2	0.16353	123.2	0.16376
											135.1	0.20465	128.6	0.21278	128.1	0.18492	133.1	0.16362	123.1	0.16379
											135	0.20478	128.5	0.21291	128	0.18491	133	0.1637	123	0.16385
											134.9	0.20487	128.4	0.21297	127.9	0.18502	132.9	0.16373	122.9	0.16388
											134.8	0.20494	128.3	0.21305	127.8	0.18507	132.8	0.16379	122.8	0.16389
											134.7	0.20506	128.2	0.21311	127.7	0.18513	132.7	0.1639	122.7	0.16395
											134.6	0.20518	128.1	0.21316	127.6	0.18518	132.6	0.16391	122.6	0.16395
											134.5	0.20518	128	0.21323	127.5	0.18523	132.5	0.16399	122.5	0.16402
											134.4	0.20527	127.9	0.21329	127.4	0.18527	132.4	0.16409	122.4	0.16404
											134.3	0.20544	127.8	0.21339	127.3	0.18534	132.3	0.16413	122.3	0.16407
											134.2	0.20544	127.7	0.21346	127.2	0.18539	132.2	0.16422	122.2	0.16411
											134.1	0.20549	127.6	0.21351	127.1	0.18544	132.1	0.16424	122.1	0.16416
											134	0.20563	127.5	0.2136	127	0.18552	132	0.16434	122	0.16419
											133.9	0.20568	127.4	0.21366	126.9	0.18558	131.9	0.16444	121.9	0.16425
											133.8	0.2058	127.3	0.21373	126.8	0.18566	131.8	0.16447	121.8	0.16427
											133.7	0.20589	127.2	0.21378	126.7	0.18571	131.7	0.16451	121.7	0.16429
											133.6	0.2059	127.1	0.21388	126.6	0.18574	131.6	0.16459	121.6	0.16434
											133.5	0.20608	127	0.21394	126.5	0.18582	131.5	0.16465	121.5	0.16436
											133.4	0.20615	126.9	0.21402	126.4	0.18587	131.4	0.1647	121.4	0.16441
											133.3	0.2062	126.8	0.21406	126.3	0.18594	131.3	0.16474	121.3	0.16445
											133.2	0.20627	126.7	0.21409	126.2	0.18603	131.2	0.16482	121.2	0.16448
											133.1	0.20649	126.6	0.21421	126.1	0.18605	131.1	0.16489	121.1	0.1645
											133	0.20644	126.5	0.21423	126	0.18614	131	0.16496	121	0.16455
											132.9	0.20663	126.4	0.21432	125.9	0.18619	130.9	0.16501	120.9	0.16461
											132.8	0.20662	126.3	0.21437	125.8	0.18624	130.8	0.16508	120.8	0.16463
											132.7	0.20681	126.2	0.21448	125.7	0.18626	130.7	0.16518	120.7	0.16466
											132.6	0.20686	126.1	0.21455	125.6	0.18631	130.6	0.1652	120.6	0.16469
											132.5	0.20693	126	0.21458	125.5	0.18639	130.5	0.1653	120.5	0.16472
											132.4	0.20686	125.9	0.21466	125.4	0.18645	130.4	0.1653	120.4	0.16475
											132.3	0.20701	125.8	0.21472	125.3	0.18649	130.3	0.16539	120.3	0.16479
											132.2	0.20721	125.7	0.21478	125.2	0.18658	130.2	0.16546	120.2	0.16482
											132.1	0.20716	125.6	0.21484	125.1	0.1866	130.1	0.16552	120.1	0.16488
											132	0.20721	125.5	0.21488	125	0.18665	130	0.16558	120	0.1649
											131.9	0.20744	125.4	0.21496	124.9	0.18674	129.9	0.16559	119.9	0.16492
											131.8	0.20745	125.3	0.21504	124.8	0.18681	129.8	0.1657	119.8	0.16496
											131.7	0.20751	125.2	0.21513	124.7	0.18685	129.7	0.16576	119.7	0.16498
											131.6	0.20764	125.1	0.21513	124.6	0.18692	129.6	0.16582	119.6	0.16501
											131.5	0.20755	125	0.21524	124.5	0.18693	129.5	0.16587	119.5	0.16505
											131.4	0.20767	124.9	0.2153	124.4	0.187	129.4	0.16594	119.4	0.16512
											131.3	0.20786	124.8	0.21534	124.3	0.18707	129.3	0.16602	119.3	0.16514
											131.2	0.20795	124.7	0.21541	124.2	0.18714	129.2	0.16608	119.2	0.16515
											131.1	0.20805	124.6	0.21548	124.1	0.18714	129.1	0.16613	119.1	0.1652
											131	0.20815	124.5	0.21553	124	0.18721	129	0.16618	119	0.16522
											130.9	0.2082	124.4	0.21561	123.9	0.18729	128.9	0.16621	118.9	0.16526
											130.8	0.20811	124.3	0.21566	123.8	0.18736	128.8	0.16627	118.8	0.1653
											130.7	0.20821	124.2	0.21571	123.7	0.18738	128.7	0.16635	118.7	0.16532
											130.6	0.20829	124.1	0.21579	123.6	0.18745	128.6	0.16642	118.6	0.16537
											130.5	0.20836	124	0.21582	123.5	0.18751	128.5	0.16649	118.5	0.16538
											130.4	0.20842	123.9	0.21592	123.4	0.18755	128.4	0.16654	118.4	0.16543
											130.3	0.20865	123.8	0.21595	123.3	0.18763	128.3	0.16659	118.3	0.16546
											130.2	0.20857	123.7	0.21605	123.2	0.18766	128.2	0.16664	118.2	0.16548
											130.1	0.20876	123.6	0.21606	123.1	0.18773	128.1	0.16673	118.1	0.16553
											130	0.20871	123.5	0.21617	123	0.18778	128	0.16676	118	0.16554
											129.9	0.20877	123.4	0.21618	122.9	0.18783	127.9	0.16683	117.9	0.1656
											129.8	0.20894	123.3	0.21628	122.8	0.18787	127.8	0.16689	117.8	0.16562
											129.7	0.20901	123.2	0.2163	122.7	0.18789	127.7	0.16697	117.7	0.16564
											129.6	0.20906	123.1	0.21636	122.6	0.188	127.6	0.16695	117.6	0.16568
											129.5	0.2091	123	0.21647	122.5	0.188	127.5	0.16704	117.5	0.16571
											129.4	0.2093	122.9	0.21647	122.4	0.18808	127.4	0.16714	117.4	0.16573
											129.3	0.20917	122.8	0.21649	122.3	0.18813	127.3	0.16721	117.3	0.16578
											129.2	0.20945	122.7	0.21658	122.2	0.18826	127.2	0.16728	117.2	0.1658
											129.1	0.20945	122.6	0.21665	122.1	0.1882	127.1	0.16728	117.1	0.16586
											129	0.2096	122.5	0.2167	122	0.18828	127	0.16737	117	0.16588
											128.9	0.2096	122.4	0.21676	121.9	0.18834	126.9	0.16744	116.9	0.16588
											128.8	0.20971	122.3	0.21682	121.8	0.18837	126.8	0.16751	116.8	0.16595
											128.7	0.20971	122.2	0.21687	121.7	0.18843	126.7	0.16754	116.7	0.16597
											128.6	0.20985	122.1	0.21692	121.6	0.18853	126.6	0.16756	116.6	0.16599
											128.5	0.20976	122	0.217	121.5	0.18857	126.5	0.16764	116.5	0.16604
											128.4	0.20986	121.9	0.21705	121.4	0.18859	126.4	0.16773	116.4	0.16605
											128.3	0.21009	121.8	0.21709	121.3	0.18864	126.3	0.16778	116.3	0.1661
											128.2	0.21006	121.7	0.21714	121.2	0.18872	126.2	0.16782	116.2	0.16615
											128.1	0.21011	121.6	0.21721	121.1	0.18876	126.1	0.16787	116.1	0.16617
											128	0.21025	121.5	0.21728	121	0.18887	126	0.16792	116	0.1662
											127.9	0.21012	121.4	0.21731	120.9	0.18884	125.9	0.16799	115.9	0.16621
											127.8	0.21022	121.3	0.21738	120.8	0.18896	125.8	0.16804	115.8	0.16628
											127.7	0.21027	121.2	0.21743	120.7	0.18899	125.7	0.16806	115.7	0.16629
											127.6	0.21049	121.1	0.21746	120.6	0.18902	125.6	0.16813	115.6	0.16631
											127.5	0.21054	121	0.21754	120.5	0.18907	125.5	0.16821	115.5	0.16634
											127.4	0.2106	120.9	0.21756	120.4	0.18913	125.4	0.1683	115.4	0.16636
											127.3	0.21056	120.8	0.21762	120.3	0.18918	125.3	0.16832	115.3	0.16642
											127.2	0.21066	120.7	0.21768	120.2	0.18922	125.2	0.16839	115.2	0.16644
											127.1	0.21071	120.6	0.21772	120.1	0.18929	125.1	0.16848	115.1	0.16647
											127	0.21076	120.5	0.21774	120	0.18935	125	0.16851	115	0.1665
											126.9	0.21075	120.4	0.21784	119.9	0.18937	124.9	0.16858	114.9	0.16652
											126.8	0.21081	120.3	0.2179	119.8	0.18946	124.8	0.16856	114.8	0.16655
											126.7	0.2109	120.2	0.21795	119.7	0.18948	124.7	0.16865	114.7	0.16659
											126.6	0.21094	120.1	0.21802	119.6	0.18953	124.6	0.16872	114.6	0.16662
											126.5	0.2112	120	0.21804	119.5	0.1896	124.5	0.1688	114.5	0.16664
											126.4	0.21111	119.9	0.21813	119.4	0.18964	124.4	0.16882	114.4	0.16671
											126.3	0.21114	119.8	0.21815	119.3	0.18967	124.3	0.16891	114.3	0.16671
											126.2	0.21126	119.7	0.21819	119.2	0.18972	124.2	0.16894	114.2	0.16673
											126.1	0.21125	119.6	0.21825	119.1	0.18979	124.1	0.16898	114.1	0.16675
											126	0.21139	119.5	0.21828	119	0.18984	124	0.16901	114	0.16682
											125.9	0.21136	119.4	0.21834	118.9	0.18989	123.9	0.1691	113.9	0.16684
											125.8	0.2114	119.3	0.21839	118.8	0.18993	123.8	0.16913	113.8	0.16687
											125.7	0.21159	119.2	0.21845	118.7	0.18998	123.7	0.16924	113.7	0.16687
											125.6	0.2115	119.1	0.2185	118.6	0.18999	123.6	0.16927	113.6	0.16692
											125.5	0.2117	119	0.21853	118.5	0.19005	123.5	0.16932	113.5	0.16694
											125.4	0.21165	118.9	0.21858	118.4	0.1901	123.4	0.16936	113.4	0.16699
											125.3	0.21169	118.8	0.21867	118.3	0.19016	123.3	0.16941	113.3	0.167
											125.2	0.21175	118.7	0.21869	118.2	0.19022	123.2	0.16948	113.2	0.16704
											125.1	0.21194	118.6	0.21871	118.1	0.19023	123.1	0.16953	113.1	0.16707
											125	0.21185	118.5	0.21878	118	0.19031	123	0.1696	113	0.16712
											124.9	0.21203	118.4	0.21882	117.9	0.1904	122.9	0.16964	112.9	0.16714
											124.8	0.21199	118.3	0.21887	117.8	0.19042	122.8	0.16969	112.8	0.16719
											124.7	0.21205	118.2	0.21895	117.7	0.19043	122.7	0.16978	112.7	0.16717
											124.6	0.21209	118.1	0.21897	117.6	0.1905	122.6	0.16981	112.6	0.16724
											124.5	0.2121	118	0.219	117.5	0.19053	122.5	0.16984	112.5	0.16725
											124.4	0.21219	117.9	0.21907	117.4	0.19065	122.4	0.16991	112.4	0.16729
											124.3	0.2122	117.8	0.21909	117.3	0.19063	122.3	0.16997	112.3	0.16733
											124.2	0.21234	117.7	0.21915	117.2	0.19069	122.2	0.16998	112.2	0.16733
											124.1	0.21229	117.6	0.21919	117.1	0.19072	122.1	0.17007	112.1	0.16739
											124	0.21249	117.5	0.21925	117	0.19078	122	0.17012	112	0.1674
											123.9	0.21243	117.4	0.21927	116.9	0.19084	121.9	0.17014	111.9	0.16743
											123.8	0.21239	117.3	0.21937	116.8	0.1909	121.8	0.17019	111.8	0.16747
											123.7	0.21249	117.2	0.21938	116.7	0.19091	121.7	0.17028	111.7	0.1675
											123.6	0.21269	117.1	0.21943	116.6	0.19098	121.6	0.17032	111.6	0.1675
											123.5	0.21269	117	0.21949	116.5	0.191	121.5	0.17035	111.5	0.16755
											123.4	0.21269	116.9	0.21951	116.4	0.19111	121.4	0.1704	111.4	0.16755
											123.3	0.21268	116.8	0.21959	116.3	0.1911	121.3	0.17045	111.3	0.16762
											123.2	0.21279	116.7	0.21959	116.2	0.19117	121.2	0.17053	111.2	0.16764
											123.1	0.21274	116.6	0.21966	116.1	0.19124	121.1	0.17059	111.1	0.16765
											123	0.21278	116.5	0.21971	116	0.19127	121	0.17061	111	0.16768
											122.9	0.21297	116.4	0.21974	115.9	0.19129	120.9	0.17072	110.9	0.16773
											122.8	0.21298	116.3	0.21981	115.8	0.19133	120.8	0.17075	110.8	0.16774
											122.7	0.21303	116.2	0.21983	115.7	0.1914	120.7	0.17082	110.7	0.16775
											122.6	0.21309	116.1	0.21988	115.6	0.19146	120.6	0.17086	110.6	0.16778
											122.5	0.21308	116	0.21995	115.5	0.1915	120.5	0.17091	110.5	0.16783
											122.4	0.21313	115.9	0.21997	115.4	0.19157	120.4	0.17093	110.4	0.16787
											122.3	0.21303	115.8	0.21998	115.3	0.19156	120.3	0.17106	110.3	0.16789
											122.2	0.2132	115.7	0.22005	115.2	0.19165	120.2	0.17105	110.2	0.16794
											122.1	0.21322	115.6	0.22009	115.1	0.19171	120.1	0.17108	110.1	0.16793
											122	0.21324	115.5	0.22014	115	0.1917	120	0.17112	110	0.16798
											121.9	0.21328	115.4	0.22019	114.9	0.19174	119.9	0.17117	109.9	0.16799
											121.8	0.21334	115.3	0.2202	114.8	0.19178	119.8	0.17126	109.8	0.16804
											121.7	0.21334	115.2	0.22026	114.7	0.19187	119.7	0.17128	109.7	0.16805
											121.6	0.21338	115.1	0.22033	114.6	0.19189	119.6	0.17132	109.6	0.16806
											121.5	0.2134	115	0.22037	114.5	0.19195	119.5	0.1714	109.5	0.16813
											121.4	0.21344	114.9	0.22041	114.4	0.19199	119.4	0.17145	109.4	0.16813
											121.3	0.21348	114.8	0.22043	114.3	0.19201	119.3	0.17148	109.3	0.16816
											121.2	0.21352	114.7	0.22049	114.2	0.19207	119.2	0.17154	109.2	0.16819
											121.1	0.21354	114.6	0.22051	114.1	0.19205	119.1	0.17159	109.1	0.16821
											121	0.21362	114.5	0.22057	114	0.19213	119	0.17162	109	0.16825
											120.9	0.21363	114.4	0.2206	113.9	0.19222	118.9	0.17169	108.9	0.16828
											120.8	0.21362	114.3	0.22067	113.8	0.19223	118.8	0.17175	108.8	0.16829
											120.7	0.21368	114.2	0.22067	113.7	0.19229	118.7	0.17181	108.7	0.16834
											120.6	0.21367	114.1	0.22075	113.6	0.19231	118.6	0.17187	108.6	0.16837
											120.5	0.21377	114	0.22075	113.5	0.19234	118.5	0.17193	108.5	0.16838
											120.4	0.21377	113.9	0.22077	113.4	0.19241	118.4	0.17194	108.4	0.16841
											120.3	0.21383	113.8	0.22083	113.3	0.19245	118.3	0.17197	108.3	0.16843
											120.2	0.21382	113.7	0.22087	113.2	0.19251	118.2	0.17205	108.2	0.16847
											120.1	0.21382	113.6	0.22088	113.1	0.19255	118.1	0.1721	108.1	0.16851
											120	0.21392	113.5	0.22095	113	0.1926	118	0.17215	108	0.16854
											119.9	0.21387	113.4	0.22096	112.9	0.1926	117.9	0.17217	107.9	0.16853
											119.8	0.21397	113.3	0.22103	112.8	0.19267	117.8	0.17223	107.8	0.16857
											119.7	0.21397	113.2	0.22107	112.7	0.19271	117.7	0.17228	107.7	0.16859
											119.6	0.21397	113.1	0.22111	112.6	0.19272	117.6	0.17233	107.6	0.16861
											119.5	0.21397	113	0.22115	112.5	0.19278	117.5	0.1724	107.5	0.16867
											119.4	0.21397	112.9	0.22118	112.4	0.19283	117.4	0.17244	107.4	0.16869
											119.3	0.21397	112.8	0.22122	112.3	0.19288	117.3	0.17248	107.3	0.16869
											119.2	0.21402	112.7	0.22126	112.2	0.19292	117.2	0.1725	107.2	0.16872
											119.1	0.21407	112.6	0.22129	112.1	0.19297	117.1	0.17256	107.1	0.16877
											119	0.21412	112.5	0.22133	112	0.19301	117	0.17261	107	0.16877
											118.9	0.214	112.4	0.22133	111.9	0.19304	116.9	0.17266	106.9	0.1688
											118.8	0.21407	112.3	0.22139	111.8	0.19309	116.8	0.17268	106.8	0.16884
											118.7	0.21407	112.2	0.22142	111.7	0.19314	116.7	0.17277	106.7	0.16886
											118.6	0.21411	112.1	0.22147	111.6	0.19317	116.6	0.1728	106.6	0.16889
											118.5	0.21412	112	0.22149	111.5	0.19317	116.5	0.17286	106.5	0.16893
											118.4	0.21412	111.9	0.22158	111.4	0.19328	116.4	0.17293	106.4	0.16893
											118.3	0.21417	111.8	0.22158	111.3	0.19328	116.3	0.17293	106.3	0.16899
											118.2	0.21412	111.7	0.22161	111.2	0.19334	116.2	0.17299	106.2	0.16901
											118.1	0.21422	111.6	0.2217	111.1	0.19337	116.1	0.173	106.1	0.16903
											118	0.21422	111.5	0.22169	111	0.19343	116	0.17311	106	0.16906
											117.9	0.21417	111.4	0.22162	110.9	0.19347	115.9	0.17309	105.9	0.16909
											117.8	0.21422	111.3	0.22171	110.8	0.19349	115.8	0.17316	105.8	0.1691
											117.7	0.21422	111.2	0.22178	110.7	0.19352	115.7	0.17323	105.7	0.16912
											117.6	0.21421	111.1	0.2218	110.6	0.19356	115.6	0.17322	105.6	0.16915
											117.5	0.21426	111	0.22184	110.5	0.19361	115.5	0.17333	105.5	0.16919
											117.4	0.21427	110.9	0.22187	110.4	0.19361	115.4	0.17336	105.4	0.16916
											117.3	0.21426	110.8	0.2219	110.3	0.19372	115.3	0.17339	105.3	0.16925
											117.2	0.21422	110.7	0.22194	110.2	0.19372	115.2	0.17345	105.2	0.16926
											117.1	0.21423	110.6	0.22194	110.1	0.19376	115.1	0.17348	105.1	0.16924
											117	0.21421	110.5	0.22199	110	0.19382	115	0.17358	105	0.16929
											116.9	0.21426	110.4	0.22205	109.9	0.19382	114.9	0.17359	104.9	0.1693
											116.8	0.21422	110.3	0.22206	109.8	0.19384	114.8	0.1736	104.8	0.16933
											116.7	0.21421	110.2	0.22211	109.7	0.19393	114.7	0.17364	104.7	0.16937
											116.6	0.21422	110.1	0.22214	109.6	0.19395	114.6	0.17374	104.6	0.16939
											116.5	0.21422	110	0.22216	109.5	0.194	114.5	0.17379	104.5	0.1694
											116.4	0.21421	109.9	0.22218	109.4	0.19403	114.4	0.17384	104.4	0.16945
											116.3	0.21421	109.8	0.22224	109.3	0.1941	114.3	0.17384	104.3	0.16947
											116.2	0.21417	109.7	0.22223	109.2	0.19414	114.2	0.17395	104.2	0.1695
											116.1	0.21417	109.6	0.22225	109.1	0.19414	114.1	0.17396	104.1	0.16951
											116	0.21422	109.5	0.22229	109	0.19422	114	0.17402	104	0.16955
											115.9	0.21417	109.4	0.22234	108.9	0.19422	113.9	0.17402	103.9	0.16956
											115.8	0.21417	109.3	0.22236	108.8	0.19428	113.8	0.17411	103.8	0.1696
											115.7	0.21416	109.2	0.2224	108.7	0.19429	113.7	0.17412	103.7	0.16962
											115.6	0.21417	109.1	0.22243	108.6	0.19433	113.6	0.17418	103.6	0.16966
											115.5	0.21411	109	0.22247	108.5	0.19439	113.5	0.17421	103.5	0.16968
											115.4	0.21412	108.9	0.22247	108.4	0.19442	113.4	0.17426	103.4	0.16969
											115.3	0.21407	108.8	0.22253	108.3	0.19445	113.3	0.17427	103.3	0.16968
											115.2	0.21407	108.7	0.22255	108.2	0.1945	113.2	0.1744	103.2	0.16972
											115.1	0.21402	108.6	0.22256	108.1	0.19455	113.1	0.17438	103.1	0.16976
											115	0.21397	108.5	0.22262	108	0.19459	113	0.17444	103	0.16975
											114.9	0.21397	108.4	0.22264	107.9	0.19457	112.9	0.17447	102.9	0.1698
											114.8	0.21396	108.3	0.22265	107.8	0.19467	112.8	0.17451	102.8	0.16983
											114.7	0.21397	108.2	0.2227	107.7	0.19471	112.7	0.17454	102.7	0.16983
											114.6	0.21391	108.1	0.22275	107.6	0.19475	112.6	0.17461	102.6	0.16988
											114.5	0.21391	108	0.22276	107.5	0.19477	112.5	0.17467	102.5	0.16988
											114.4	0.21388	107.9	0.22278	107.4	0.19477	112.4	0.17472	102.4	0.16989
											114.3	0.21386	107.8	0.22282	107.3	0.1948	112.3	0.17474	102.3	0.16989
											114.2	0.21382	107.7	0.22282	107.2	0.19488	112.2	0.1748	102.2	0.16993
											114.1	0.21378	107.6	0.22284	107.1	0.19489	112.1	0.1748	102.1	0.16998
											114	0.21377	107.5	0.22288	107	0.19492	112	0.17485	102	0.17001
											113.9	0.21367	107.4	0.22291	106.9	0.19495	111.9	0.17495	101.9	0.17002
											113.8	0.21367	107.3	0.22293	106.8	0.19498	111.8	0.17496	101.8	0.17001
											113.7	0.21368	107.2	0.22295	106.7	0.19505	111.7	0.17499	101.7	0.17006
											113.6	0.21362	107.1	0.22296	106.6	0.19507	111.6	0.17507	101.6	0.17005
											113.5	0.21362	107	0.22303	106.5	0.1951	111.5	0.17508	101.5	0.17009
											113.4	0.21359	106.9	0.22302	106.4	0.19514	111.4	0.17516	101.4	0.17011
											113.3	0.21353	106.8	0.22306	106.3	0.19518	111.3	0.17513	101.3	0.17013
											113.2	0.21347	106.7	0.22306	106.2	0.19522	111.2	0.17523	101.2	0.17014
											113.1	0.21343	106.6	0.2231	106.1	0.19521	111.1	0.17527	101.1	0.17018
											113	0.21343	106.5	0.22313	106	0.19534	111	0.17531	101	0.17024
											112.9	0.21338	106.4	0.22313	105.9	0.19533	110.9	0.17536	100.9	0.17022
											112.8	0.21333	106.3	0.22317	105.8	0.19539	110.8	0.17538	100.8	0.17027
											112.7	0.21332	106.2	0.22318	105.7	0.19542	110.7	0.1754	100.7	0.17026
											112.6	0.21323	106.1	0.22323	105.6	0.19543	110.6	0.17549	100.6	0.17028
											112.5	0.21322	106	0.22323	105.5	0.19549	110.5	0.17551	100.5	0.17033
											112.4	0.21319	105.9	0.22324	105.4	0.19551	110.4	0.17551	100.4	0.1703
											112.3	0.21308	105.8	0.22328	105.3	0.19556	110.3	0.17561	100.3	0.17034
											112.2	0.21303	105.7	0.2233	105.2	0.19554	110.2	0.1756	100.2	0.17035
											112.1	0.21298	105.6	0.22332	105.1	0.19558	110.1	0.17569	100.1	0.1704
											112	0.21298	105.5	0.22334	105	0.19563	110	0.17571	100	0.17039
											111.9	0.21289	105.4	0.22334	104.9	0.19566	109.9	0.17574	99.9	0.17042
											111.8	0.21289	105.3	0.22336	104.8	0.19572	109.8	0.17582	99.8	0.17042
											111.7	0.21279	105.2	0.2234	104.7	0.19575	109.7	0.17588	99.7	0.17045
											111.6	0.21273	105.1	0.22342	104.6	0.19572	109.6	0.17589	99.6	0.17044
											111.5	0.21273	105	0.22343	104.5	0.19581	109.5	0.17589	99.5	0.17048
											111.4	0.21268	104.9	0.22344	104.4	0.19582	109.4	0.17594	99.4	0.17049
											111.3	0.21258	104.8	0.22347	104.3	0.19588	109.3	0.17604	99.3	0.17056
											111.2	0.2126	104.7	0.22346	104.2	0.19586	109.2	0.17603	99.2	0.17053
											111.1	0.21253	104.6	0.22349	104.1	0.19597	109.1	0.17608	99.1	0.17055
											111	0.21249	104.5	0.22351	104	0.19591	109	0.17611	99	0.17055
											110.9	0.21239	104.4	0.22354	103.9	0.196	108.9	0.17619	98.9	0.17061
											110.8	0.21234	104.3	0.22356	103.8	0.19601	108.8	0.17621	98.8	0.17058
											110.7	0.21233	104.2	0.22358	103.7	0.19607	108.7	0.17628	98.7	0.17061
											110.6	0.21235	104.1	0.22358	103.6	0.19607	108.6	0.17632	98.6	0.17065
											110.5	0.21224	104	0.22361	103.5	0.19607	108.5	0.17631	98.5	0.17063
											110.4	0.21215	103.9	0.2236	103.4	0.19615	108.4	0.17637	98.4	0.17067
											110.3	0.21215	103.8	0.2236	103.3	0.19617	108.3	0.17636	98.3	0.17065
											110.2	0.21204	103.7	0.22361	103.2	0.19617	108.2	0.17642	98.2	0.1707
											110.1	0.21204	103.6	0.22364	103.1	0.19621	108.1	0.17649	98.1	0.1707
											110	0.21199	103.5	0.22365	103	0.19628	108	0.17647	98	0.17074
											109.9	0.2119	103.4	0.22365	102.9	0.19627	107.9	0.17658	97.9	0.17074
											109.8	0.21189	103.3	0.22369	102.8	0.19633	107.8	0.1766	97.8	0.17078
											109.7	0.21185	103.2	0.22369	102.7	0.19634	107.7	0.17664	97.7	0.17075
											109.6	0.21176	103.1	0.22368	102.6	0.19635	107.6	0.17666	97.6	0.17076
											109.5	0.21175	103	0.2237	102.5	0.19644	107.5	0.1767	97.5	0.17082
											109.4	0.21166	102.9	0.22371	102.4	0.19644	107.4	0.17678	97.4	0.1708
											109.3	0.21171	102.8	0.2237	102.3	0.19646	107.3	0.17682	97.3	0.17082
											109.2	0.21165	102.7	0.22374	102.2	0.19654	107.2	0.17684	97.2	0.17083
											109.1	0.21162	102.6	0.22369	102.1	0.19653	107.1	0.17686	97.1	0.17084
											109	0.21155	102.5	0.22374	102	0.19658	107	0.17694	97	0.1709
											108.9	0.21156	102.4	0.22375	101.9	0.19659	106.9	0.17692	96.9	0.1709
											108.8	0.21147	102.3	0.22374	101.8	0.1966	106.8	0.177	96.8	0.17091
											108.7	0.21141	102.2	0.22374	101.7	0.19664	106.7	0.17702	96.7	0.17088
											108.6	0.21141	102.1	0.22376	101.6	0.19664	106.6	0.17707	96.6	0.1709
											108.5	0.21192	102	0.2237	101.5	0.19668	106.5	0.17714	96.5	0.17092
											108.4	0.21242	101.9	0.22374	101.4	0.19672	106.4	0.17716	96.4	0.17093
											108.3	0.21244	101.8	0.22371	101.3	0.19676	106.3	0.17719	96.3	0.17094
											108.2	0.21243	101.7	0.22376	101.2	0.1968	106.2	0.17722	96.2	0.17094
											108.1	0.21225	101.6	0.2237	101.1	0.19682	106.1	0.17725	96.1	0.17097
											108	0.21216	101.5	0.22369	101	0.19686	106	0.17727	96	0.17095
											107.9	0.21201	101.4	0.22367	100.9	0.19688	105.9	0.17734	95.9	0.17102
											107.8	0.21187	101.3	0.22368	100.8	0.19694	105.8	0.17734	95.8	0.17101
											107.7	0.21178	101.2	0.22363	100.7	0.19692	105.7	0.17743	95.7	0.17099
											107.6	0.21148	101.1	0.22359	100.6	0.19696	105.6	0.17743	95.6	0.17103
											107.5	0.21133	101	0.22352	100.5	0.19698	105.5	0.17747	95.5	0.17103
											107.4	0.21114	100.9	0.22342	100.4	0.19701	105.4	0.17753	95.4	0.17106
											107.3	0.21095	100.8	0.22331	100.3	0.19701	105.3	0.1776	95.3	0.17105
											107.2	0.21084	100.7	0.22318	100.2	0.19708	105.2	0.17753	95.2	0.17102
											107.1	0.21065	100.6	0.22308	100.1	0.19706	105.1	0.17763	95.1	0.17105
											107	0.2105	100.5	0.22298	100	0.19712	105	0.17768	95	0.17103
											106.9	0.21027	100.4	0.22288	99.9	0.19717	104.9	0.17771	94.9	0.17107
											106.8	0.21012	100.3	0.22276	99.8	0.19712	104.8	0.17773	94.8	0.17108
											106.7	0.21001	100.2	0.22269	99.7	0.19718	104.7	0.17778	94.7	0.17106
											106.6	0.20987	100.1	0.22262	99.6	0.19722	104.6	0.17779	94.6	0.17109
											106.5	0.20973	100	0.22251	99.5	0.19727	104.5	0.17783	94.5	0.17109
											106.4	0.20963	99.9	0.22242	99.4	0.19727	104.4	0.17785	94.4	0.17111
											106.3	0.20949	99.8	0.22235	99.3	0.19729	104.3	0.17789	94.3	0.17108
											106.2	0.20933	99.7	0.22223	99.2	0.19736	104.2	0.17795	94.2	0.1711
											106.1	0.20922	99.6	0.22217	99.1	0.19735	104.1	0.17796	94.1	0.17111
											106	0.20907	99.5	0.22207	99	0.19739	104	0.17805	94	0.17111
											105.9	0.20899	99.4	0.22198	98.9	0.19741	103.9	0.17806	93.9	0.1711
											105.8	0.20895	99.3	0.22193	98.8	0.19743	103.8	0.17811	93.8	0.17114
											105.7	0.20878	99.2	0.22183	98.7	0.19746	103.7	0.17811	93.7	0.17112
											105.6	0.20868	99.1	0.22161	98.6	0.19744	103.6	0.17812	93.6	0.17115
											105.5	0.20859	99	0.22166	98.5	0.19752	103.5	0.17816	93.5	0.17112
											105.4	0.20849	98.9	0.22166	98.4	0.19753	103.4	0.17821	93.4	0.17108
											105.3	0.20839	98.8	0.22156	98.3	0.19752	103.3	0.17828	93.3	0.17112
											105.2	0.2083	98.7	0.22145	98.2	0.19754	103.2	0.17827	93.2	0.17115
											105.1	0.20825	98.6	0.22137	98.1	0.19758	103.1	0.17837	93.1	0.17114
											105	0.20816	98.5	0.22131	98	0.19758	103	0.17842	93	0.17116
											104.9	0.20804	98.4	0.22125	97.9	0.1976	102.9	0.1784	92.9	0.17111
											104.8	0.208	98.3	0.22115	97.8	0.19764	102.8	0.17844	92.8	0.17112
											104.7	0.20789	98.2	0.22111	97.7	0.1977	102.7	0.1785	92.7	0.17111
											104.6	0.20784	98.1	0.22101	97.6	0.19768	102.6	0.17847	92.6	0.1711
											104.5	0.20775	98	0.22094	97.5	0.19774	102.5	0.17855	92.5	0.17109
											104.4	0.20763	97.9	0.22089	97.4	0.19774	102.4	0.1786	92.4	0.17108
											104.3	0.20765	97.8	0.22081	97.3	0.19777	102.3	0.1786	92.3	0.17113
											104.2	0.20753	97.7	0.22074	97.2	0.19779	102.2	0.17864	92.2	0.1711
											104.1	0.2075	97.6	0.22067	97.1	0.19781	102.1	0.17869	92.1	0.17107
											104	0.20737	97.5	0.2206	97	0.19782	102	0.17874	92	0.17108
											103.9	0.20734	97.4	0.22054	96.9	0.19783	101.9	0.17872	91.9	0.17107
											103.8	0.20734	97.3	0.22045	96.8	0.19785	101.8	0.17876	91.8	0.17104
											103.7	0.20722	97.2	0.2204	96.7	0.19789	101.7	0.17883	91.7	0.17102
											103.6	0.20718	97.1	0.22029	96.6	0.19794	101.6	0.17884	91.6	0.171
											103.5	0.20709	97	0.22024	96.5	0.19795	101.5	0.17886	91.5	0.171
											103.4	0.20703	96.9	0.22019	96.4	0.19791	101.4	0.17889	91.4	0.17099
											103.3	0.20696	96.8	0.22013	96.3	0.19799	101.3	0.17893	91.3	0.17093
											103.2	0.20693	96.7	0.22006	96.2	0.19801	101.2	0.17894	91.2	0.17089
											103.1	0.20685	96.6	0.22005	96.1	0.198	101.1	0.17894	91.1	0.17088
											103	0.20678	96.5	0.21992	96	0.19799	101	0.17904	91	0.17086
											102.9	0.2067	96.4	0.21986	95.9	0.19806	100.9	0.17907	90.9	0.17085
											102.8	0.20669	96.3	0.21978	95.8	0.19807	100.8	0.17913	90.8	0.17083
											102.7	0.20665	96.2	0.21974	95.7	0.19809	100.7	0.17906	90.7	0.17082
											102.6	0.20662	96.1	0.21969	95.6	0.19809	100.6	0.17913	90.6	0.17075
											102.5	0.20655	96	0.21959	95.5	0.19813	100.5	0.17917	90.5	0.17077
											102.4	0.20653	95.9	0.21954	95.4	0.19815	100.4	0.17922	90.4	0.17074
											102.3	0.20642	95.8	0.21949	95.3	0.19811	100.3	0.17927	90.3	0.1707
											102.2	0.20635	95.7	0.21943	95.2	0.19818	100.2	0.1793	90.2	0.17067
											102.1	0.20631	95.6	0.21935	95.1	0.19817	100.1	0.17933	90.1	0.17069
											102	0.20624	95.5	0.21932	95	0.19821	100	0.17933	90	0.17066
											101.9	0.2062	95.4	0.21921	94.9	0.19827	99.9	0.17937	89.9	0.17063
											101.8	0.20624	95.3	0.21918	94.8	0.19822	99.8	0.17937	89.8	0.17062
											101.7	0.20618	95.2	0.2191	94.7	0.19827	99.7	0.17943	89.7	0.1706
											101.6	0.20616	95.1	0.21905	94.6	0.19824	99.6	0.17949	89.6	0.17061
											101.5	0.20606	95	0.21902	94.5	0.19828	99.5	0.17947	89.5	0.17059
											101.4	0.206	94.9	0.21892	94.4	0.1983	99.4	0.17949	89.4	0.17053
											101.3	0.20592	94.8	0.21888	94.3	0.19829	99.3	0.17953	89.3	0.17055
											101.2	0.20587	94.7	0.21884	94.2	0.19831	99.2	0.17955	89.2	0.17055
											101.1	0.20585	94.6	0.21875	94.1	0.19835	99.1	0.17958	89.1	0.17053
											101	0.20578	94.5	0.21864	94	0.19832	99	0.17966	89	0.17053
											100.9	0.20571	94.4	0.21865	93.9	0.19837	98.9	0.1797	88.9	0.17051
											100.8	0.20565	94.3	0.21856	93.8	0.19839	98.8	0.1797	88.8	0.17053
											100.7	0.20558	94.2	0.21852	93.7	0.19839	98.7	0.17973	88.7	0.17049
											100.6	0.20551	94.1	0.21844	93.6	0.19842	98.6	0.1798	88.6	0.1705
											100.5	0.20542	94	0.2184	93.5	0.19845	98.5	0.17979	88.5	0.17047
											100.4	0.20533	93.9	0.21833	93.4	0.1984	98.4	0.17986	88.4	0.17047
											100.3	0.20524	93.8	0.21827	93.3	0.19843	98.3	0.17986	88.3	0.17047
											100.2	0.20515	93.7	0.2182	93.2	0.19845	98.2	0.1799	88.2	0.17046
											100.1	0.20508	93.6	0.21816	93.1	0.19847	98.1	0.1799	88.1	0.17044
											100	0.20497	93.5	0.21811	93	0.19847	98	0.17992	88	0.17041
											99.9	0.20479	93.4	0.21803	92.9	0.19847	97.9	0.17999	87.9	0.17043
											99.8	0.20471	93.3	0.21802	92.8	0.19848	97.8	0.18	87.8	0.17043
											99.7	0.20461	93.2	0.21796	92.7	0.1985	97.7	0.18003	87.7	0.17041
											99.6	0.20445	93.1	0.2179	92.6	0.19853	97.6	0.18009	87.6	0.1704
											99.5	0.20422	93	0.21784	92.5	0.19854	97.5	0.18004	87.5	0.17044
											99.4	0.20407	92.9	0.21778	92.4	0.19852	97.4	0.18014	87.4	0.17045
											99.3	0.20391	92.8	0.21774	92.3	0.19859	97.3	0.18013	87.3	0.17038
											99.2	0.20368	92.7	0.21765	92.2	0.19854	97.2	0.1802	87.2	0.17038
											99.1	0.20347	92.6	0.21761	92.1	0.19854	97.1	0.18019	87.1	0.17038
											99	0.20329	92.5	0.21755	92	0.19857	97	0.18022	87	0.17038
											98.9	0.20309	92.4	0.21748	91.9	0.19859	96.9	0.18026	86.9	0.17039
											98.8	0.20285	92.3	0.21743	91.8	0.19857	96.8	0.18026	86.8	0.17037
											98.7	0.20261	92.2	0.21737	91.7	0.19862	96.7	0.1803	86.7	0.17034
											98.6	0.20238	92.1	0.21736	91.6	0.19861	96.6	0.1803	86.6	0.17037
											98.5	0.20211	92	0.21728	91.5	0.19858	96.5	0.18038	86.5	0.17038
											98.4	0.20185	91.9	0.2172	91.4	0.19864	96.4	0.18038	86.4	0.17034
											98.3	0.20163	91.8	0.21716	91.3	0.19859	96.3	0.18042	86.3	0.17033
											98.2	0.20133	91.7	0.2171	91.2	0.19864	96.2	0.18042	86.2	0.17035
											98.1	0.20111	91.6	0.21706	91.1	0.19864	96.1	0.18043	86.1	0.17032
											98	0.20083	91.5	0.21703	91	0.19863	96	0.18049	86	0.17034
											97.9	0.20054	91.4	0.21695	90.9	0.1986	95.9	0.18052	85.9	0.17032
											97.8	0.20029	91.3	0.21691	90.8	0.19865	95.8	0.18058	85.8	0.17032
											97.7	0.19998	91.2	0.21684	90.7	0.19858	95.7	0.18055	85.7	0.1703
											97.6	0.19965	91.1	0.21682	90.6	0.19861	95.6	0.1806	85.6	0.17032
											97.5	0.1994	91	0.21678	90.5	0.1986	95.5	0.1806	85.5	0.1703
											97.4	0.19916	90.9	0.21672	90.4	0.19864	95.4	0.18065	85.4	0.17033
											97.3	0.19883	90.8	0.21666	90.3	0.19864	95.3	0.18062	85.3	0.17029
											97.2	0.19856	90.7	0.21664	90.2	0.1986	95.2	0.18065	85.2	0.17031
											97.1	0.19832	90.6	0.21651	90.1	0.19859	95.1	0.18065	85.1	0.17029
											97	0.19805	90.5	0.21654	90	0.19859	95	0.18075	85	0.17033
											96.9	0.19778	90.4	0.2165	89.9	0.19853	94.9	0.18073	84.9	0.17028
											96.8	0.19751	90.3	0.21642	89.8	0.1985	94.8	0.18073	84.8	0.17027
											96.7	0.19722	90.2	0.21639	89.7	0.19844	94.7	0.18082	84.7	0.17031
											96.6	0.19699	90.1	0.21635	89.6	0.19836	94.6	0.18081	84.6	0.17026
											96.5	0.1968	90	0.21635	89.5	0.19835	94.5	0.18085	84.5	0.17029
											96.4	0.19649	89.9	0.21631	89.4	0.19828	94.4	0.18084	84.4	0.17027
											96.3	0.19625	89.8	0.21643	89.3	0.19827	94.3	0.18092	84.3	0.17027
											96.2	0.19612	89.7	0.21694	89.2	0.19823	94.2	0.18089	84.2	0.17026
											96.1	0.19578	89.6	0.21791	89.1	0.19815	94.1	0.18096	84.1	0.17027
											96	0.19554	89.5	0.21866	89	0.19813	94	0.18094	84	0.17026
											95.9	0.19533	89.4	0.2191	88.9	0.19811	93.9	0.18096	83.9	0.17026
											95.8	0.19512	89.3	0.21921	88.8	0.1981	93.8	0.18098	83.8	0.17024
											95.7	0.19493	89.2	0.21913	88.7	0.19801	93.7	0.18105	83.7	0.17026
											95.6	0.19462	89.1	0.21892	88.6	0.19797	93.6	0.18105	83.6	0.17026
											95.5	0.19446	89	0.21866	88.5	0.19797	93.5	0.18104	83.5	0.17023
											95.4	0.1943	88.9	0.21842	88.4	0.19787	93.4	0.18108	83.4	0.17025
											95.3	0.1941	88.8	0.21824	88.3	0.19791	93.3	0.18111	83.3	0.17023
											95.2	0.19395	88.7	0.21819	88.2	0.19786	93.2	0.18108	83.2	0.17023
											95.1	0.19371	88.6	0.21813	88.1	0.19781	93.1	0.18114	83.1	0.17025
											95	0.19352	88.5	0.21813	88	0.19773	93	0.18112	83	0.1702
											94.9	0.19332	88.4	0.21817	87.9	0.19776	92.9	0.18118	82.9	0.17022
											94.8	0.19312	88.3	0.2181	87.8	0.19773	92.8	0.18117	82.8	0.17023
											94.7	0.19287	88.2	0.21805	87.7	0.19765	92.7	0.18119	82.7	0.17019
											94.6	0.19275	88.1	0.21806	87.6	0.19769	92.6	0.18124	82.6	0.17023
											94.5	0.19259	88	0.21799	87.5	0.19762	92.5	0.18124	82.5	0.1702
											94.4	0.19238	87.9	0.21791	87.4	0.19763	92.4	0.18127	82.4	0.17017
											94.3	0.19225	87.8	0.21782	87.3	0.19754	92.3	0.18132	82.3	0.17019
											94.2	0.19201	87.7	0.21772	87.2	0.19751	92.2	0.18134	82.2	0.17023
											94.1	0.19175	87.6	0.21762	87.1	0.19755	92.1	0.1814	82.1	0.17019
											94	0.1917	87.5	0.21756	87	0.19748	92	0.18132	82	0.17021
											93.9	0.19153	87.4	0.21743	86.9	0.19744	91.9	0.18141	81.9	0.17019
											93.8	0.19145	87.3	0.21733	86.8	0.19738	91.8	0.18137	81.8	0.17017
											93.7	0.19118	87.2	0.21727	86.7	0.19734	91.7	0.18142	81.7	0.17017
											93.6	0.19102	87.1	0.21718	86.6	0.19732	91.6	0.18148	81.6	0.17016
											93.5	0.19089	87	0.21705	86.5	0.19735	91.5	0.18147	81.5	0.17016
											93.4	0.19071	86.9	0.21698	86.4	0.19728	91.4	0.18145	81.4	0.17017
											93.3	0.19042	86.8	0.21692	86.3	0.19724	91.3	0.1815	81.3	0.17017
											93.2	0.19038	86.7	0.21682	86.2	0.19722	91.2	0.18153	81.2	0.17018
											93.1	0.19013	86.6	0.21671	86.1	0.19721	91.1	0.18153	81.1	0.17017
											93	0.19	86.5	0.21665	86	0.1972	91	0.18157	81	0.17017
											92.9	0.18977	86.4	0.21654	85.9	0.19713	90.9	0.18158	80.9	0.17017
											92.8	0.18964	86.3	0.21647	85.8	0.19712	90.8	0.1815	80.8	0.17013
											92.7	0.18949	86.2	0.21635	85.7	0.19711	90.7	0.18155	80.7	0.17014
											92.6	0.18943	86.1	0.2163	85.6	0.19704	90.6	0.18161	80.6	0.17013
											92.5	0.18917	86	0.21624	85.5	0.19699	90.5	0.18153	80.5	0.17015
											92.4	0.18902	85.9	0.21616	85.4	0.19701	90.4	0.18158	80.4	0.17016
											92.3	0.18885	85.8	0.21606	85.3	0.19697	90.3	0.18168	80.3	0.17015
											92.2	0.18867	85.7	0.21599	85.2	0.19693	90.2	0.18161	80.2	0.17014
											92.1	0.18855	85.6	0.21589	85.1	0.19692	90.1	0.18165	80.1	0.17011
											92	0.18832	85.5	0.21586	85	0.19691	90	0.18173	80	0.17011
											91.9	0.18824	85.4	0.21576	84.9	0.19681	89.9	0.18173	79.9	0.17014
											91.8	0.18801	85.3	0.21567	84.8	0.19684	89.8	0.18176	79.8	0.17012
											91.7	0.18803	85.2	0.2156	84.7	0.19681	89.7	0.18173	79.7	0.17012
											91.6	0.1877	85.1	0.21551	84.6	0.19674	89.6	0.18178	79.6	0.17012
											91.5	0.18757	85	0.21543	84.5	0.19675	89.5	0.18177	79.5	0.17009
											91.4	0.18741	84.9	0.21536	84.4	0.19672	89.4	0.18176	79.4	0.1701
											91.3	0.18722	84.8	0.21529	84.3	0.19669	89.3	0.18181	79.3	0.1701
											91.2	0.18711	84.7	0.21525	84.2	0.19669	89.2	0.18181	79.2	0.1701
											91.1	0.1869	84.6	0.21518	84.1	0.19664	89.1	0.18181	79.1	0.17008
											91	0.1867	84.5	0.21508	84	0.19658	89	0.18184	79	0.17006
											90.9	0.18653	84.4	0.21505	83.9	0.19655	88.9	0.18181	78.9	0.17008
											90.8	0.18648	84.3	0.21493	83.8	0.19654	88.8	0.18186	78.8	0.17007
											90.7	0.18634	84.2	0.21491	83.7	0.19653	88.7	0.18186	78.7	0.17009
											90.6	0.18622	84.1	0.2148	83.6	0.19651	88.6	0.18184	78.6	0.17007
											90.5	0.18595	84	0.21478	83.5	0.1965	88.5	0.18187	78.5	0.17007
											90.4	0.18585	83.9	0.21472	83.4	0.19645	88.4	0.1819	78.4	0.17007
											90.3	0.18577	83.8	0.21464	83.3	0.19646	88.3	0.18193	78.3	0.17005
											90.2	0.18548	83.7	0.21458	83.2	0.19644	88.2	0.18187	78.2	0.17003
											90.1	0.18545	83.6	0.21452	83.1	0.19643	88.1	0.18191	78.1	0.17004
											90	0.18517	83.5	0.21444	83	0.19646	88	0.18194	78	0.17004
											89.9	0.18509	83.4	0.21441	82.9	0.19654	87.9	0.18191	77.9	0.17001
											89.8	0.18493	83.3	0.21435	82.8	0.19666	87.8	0.18199	77.8	0.17001
											89.7	0.18484	83.2	0.21427	82.7	0.1969	87.7	0.18196	77.7	0.17001
											89.6	0.18463	83.1	0.21423	82.6	0.19722	87.6	0.18196	77.6	0.17004
											89.5	0.1844	83	0.21416	82.5	0.19743	87.5	0.18193	77.5	0.17
											89.4	0.18433	82.9	0.21411	82.4	0.19753	87.4	0.18197	77.4	0.17001
											89.3	0.18415	82.8	0.21406	82.3	0.19758	87.3	0.1819	77.3	0.17001
											89.2	0.18407	82.7	0.214	82.2	0.19755	87.2	0.18199	77.2	0.17001
											89.1	0.18383	82.6	0.21395	82.1	0.19748	87.1	0.18199	77.1	0.17
											89	0.18372	82.5	0.21385	82	0.19738	87	0.18201	77	0.17001
											88.9	0.18357	82.4	0.21384	81.9	0.1973	86.9	0.182	76.9	0.16999
											88.8	0.18335	82.3	0.2138	81.8	0.1972	86.8	0.18201	76.8	0.16999
											88.7	0.1833	82.2	0.21375	81.7	0.19712	86.7	0.18199	76.7	0.17
											88.6	0.18315	82.1	0.21368	81.6	0.19702	86.6	0.18201	76.6	0.16995
											88.5	0.18293	82	0.21364	81.5	0.197	86.5	0.18199	76.5	0.16996
											88.4	0.1828	81.9	0.2136	81.4	0.19692	86.4	0.18204	76.4	0.16996
											88.3	0.18274	81.8	0.21355	81.3	0.19688	86.3	0.18201	76.3	0.16997
											88.2	0.18252	81.7	0.21349	81.2	0.19688	86.2	0.18204	76.2	0.16997
											88.1	0.18232	81.6	0.21346	81.1	0.19685	86.1	0.18204	76.1	0.16992
											88	0.18216	81.5	0.2134	81	0.19682	86	0.18204	76	0.16995
											87.9	0.18209	81.4	0.21333	80.9	0.19677	85.9	0.18204	75.9	0.16994
											87.8	0.18196	81.3	0.21328	80.8	0.19673	85.8	0.18206	75.8	0.16993
											87.7	0.18179	81.2	0.21325	80.7	0.19677	85.7	0.18203	75.7	0.16993
											87.6	0.18169	81.1	0.21319	80.6	0.19669	85.6	0.18207	75.6	0.16993
											87.5	0.18151	81	0.21315	80.5	0.19661	85.5	0.18207	75.5	0.16993
											87.4	0.18141	80.9	0.21312	80.4	0.19659	85.4	0.18203	75.4	0.16992
											87.3	0.18106	80.8	0.21306	80.3	0.19657	85.3	0.18206	75.3	0.1699
											87.2	0.18102	80.7	0.21301	80.2	0.19658	85.2	0.18204	75.2	0.16992
											87.1	0.18088	80.6	0.21302	80.1	0.19654	85.1	0.18207	75.1	0.16987
											87	0.18077	80.5	0.21294	80	0.19645	85	0.18204	75	0.16988
											86.9	0.18069	80.4	0.21289	79.9	0.19642	84.9	0.18203	74.9	0.16988
											86.8	0.1805	80.3	0.21287	79.8	0.19635	84.8	0.18204	74.8	0.1699
											86.7	0.18028	80.2	0.21278	79.7	0.19634	84.7	0.18204	74.7	0.16987
											86.6	0.18021	80.1	0.21278	79.6	0.19629	84.6	0.18204	74.6	0.16988
											86.5	0.18005	80	0.21272	79.5	0.19624	84.5	0.18204	74.5	0.16988
											86.4	0.1799	79.9	0.21268	79.4	0.19619	84.4	0.18204	74.4	0.16988
											86.3	0.17981	79.8	0.21262	79.3	0.19614	84.3	0.18206	74.3	0.16988
											86.2	0.17966	79.7	0.2126	79.2	0.19615	84.2	0.18201	74.2	0.16986
											86.1	0.1795	79.6	0.21259	79.1	0.1961	84.1	0.18201	74.1	0.1699
											86	0.1793	79.5	0.21252	79	0.19608	84	0.18201	74	0.16984
											85.9	0.17922	79.4	0.21248	78.9	0.19603	83.9	0.18204	73.9	0.16982
											85.8	0.17901	79.3	0.21244	78.8	0.19598	83.8	0.1819	73.8	0.16986
											85.7	0.17895	79.2	0.21243	78.7	0.19596	83.7	0.18191	73.7	0.1698
											85.6	0.17879	79.1	0.21242	78.6	0.19592	83.6	0.1819	73.6	0.16982
											85.5	0.17869	79	0.21234	78.5	0.19584	83.5	0.18184	73.5	0.16982
											85.4	0.17849	78.9	0.21231	78.4	0.1958	83.4	0.18186	73.4	0.1698
											85.3	0.17832	78.8	0.21223	78.3	0.19577	83.3	0.18181	73.3	0.16983
											85.2	0.17822	78.7	0.21225	78.2	0.19576	83.2	0.1818	73.2	0.16982
											85.1	0.17805	78.6	0.21218	78.1	0.19571	83.1	0.18174	73.1	0.16982
											85	0.17809	78.5	0.21217	78	0.19568	83	0.18171	73	0.1698
											84.9	0.17788	78.4	0.21214	77.9	0.19563	82.9	0.18176	72.9	0.1698
											84.8	0.17774	78.3	0.21211	77.8	0.19557	82.8	0.18171	72.8	0.16978
											84.7	0.17753	78.2	0.21208	77.7	0.19556	82.7	0.18167	72.7	0.16977
											84.6	0.17743	78.1	0.21204	77.6	0.19548	82.6	0.18167	72.6	0.16981
											84.5	0.17728	78	0.21198	77.5	0.19543	82.5	0.18161	72.5	0.16978
											84.4	0.17707	77.9	0.21196	77.4	0.19541	82.4	0.18164	72.4	0.16978
											84.3	0.17703	77.8	0.21192	77.3	0.1954	82.3	0.18161	72.3	0.16976
											84.2	0.17688	77.7	0.21192	77.2	0.19538	82.2	0.18154	72.2	0.16979
											84.1	0.17669	77.6	0.21192	77.1	0.19529	82.1	0.18157	72.1	0.16977
											84	0.17658	77.5	0.21184	77	0.19525	82	0.18154	72	0.16974
											83.9	0.17645	77.4	0.21185	76.9	0.19526	81.9	0.18148	71.9	0.16976
											83.8	0.17636	77.3	0.2118	76.8	0.19517	81.8	0.18153	71.8	0.16974
											83.7	0.17618	77.2	0.21175	76.7	0.19514	81.7	0.18151	71.7	0.16975
											83.6	0.17609	77.1	0.21172	76.6	0.19515	81.6	0.18151	71.6	0.16973
											83.5	0.17598	77	0.21171	76.5	0.1951	81.5	0.18151	71.5	0.16975
											83.4	0.17586	76.9	0.21165	76.4	0.19508	81.4	0.18147	71.4	0.16971
											83.3	0.17563	76.8	0.21166	76.3	0.19502	81.3	0.1815	71.3	0.16974
											83.2	0.17551	76.7	0.21161	76.2	0.19502	81.2	0.18148	71.2	0.16972
											83.1	0.17544	76.6	0.21161	76.1	0.19493	81.1	0.18148	71.1	0.16969
											83	0.17527	76.5	0.21155	76	0.19492	81	0.18147	71	0.16971
											82.9	0.17508	76.4	0.21155	75.9	0.19491	80.9	0.18141	70.9	0.16968
											82.8	0.17498	76.3	0.2115	75.8	0.19485	80.8	0.18142	70.8	0.16969
											82.7	0.17486	76.2	0.21147	75.7	0.19482	80.7	0.18137	70.7	0.16968
											82.6	0.17473	76.1	0.21147	75.6	0.1948	80.6	0.18134	70.6	0.1697
											82.5	0.17458	76	0.21145	75.5	0.19475	80.5	0.18132	70.5	0.16968
											82.4	0.17445	75.9	0.21141	75.4	0.19472	80.4	0.18127	70.4	0.16968
											82.3	0.1744	75.8	0.21138	75.3	0.19468	80.3	0.18124	70.3	0.16966
											82.2	0.1742	75.7	0.21138	75.2	0.19462	80.2	0.1812	70.2	0.16967
											82.1	0.17426	75.6	0.21135	75.1	0.19461	80.1	0.18118	70.1	0.16967
											82	0.17395	75.5	0.21129	75	0.1946	80	0.18115	70	0.16966
											81.9	0.17385	75.4	0.2113	74.9	0.19456	79.9	0.18109	69.9	0.16966
											81.8	0.17371	75.3	0.21129	74.8	0.19452	79.8	0.18112	69.8	0.16966
											81.7	0.17358	75.2	0.21126	74.7	0.19451	79.7	0.18104	69.7	0.16963
											81.6	0.17351	75.1	0.21117	74.6	0.19446	79.6	0.18107	69.6	0.16967
											81.5	0.17335	75	0.21118	74.5	0.19446	79.5	0.18102	69.5	0.16964
											81.4	0.17327	74.9	0.21118	74.4	0.19442	79.4	0.18095	69.4	0.16965
											81.3	0.1732	74.8	0.21117	74.3	0.19438	79.3	0.18094	69.3	0.16964
											81.2	0.17296	74.7	0.21114	74.2	0.19435	79.2	0.18092	69.2	0.16962
											81.1	0.17284	74.6	0.21112	74.1	0.19429	79.1	0.18088	69.1	0.16961
											81	0.17267	74.5	0.2111	74	0.19425	79	0.18091	69	0.16963
											80.9	0.17252	74.4	0.2111	73.9	0.19428	78.9	0.18087	68.9	0.16961
											80.8	0.1725	74.3	0.21105	73.8	0.19424	78.8	0.18079	68.8	0.16961
											80.7	0.17246	74.2	0.21105	73.7	0.19421	78.7	0.18081	68.7	0.1696
											80.6	0.17226	74.1	0.21105	73.6	0.19416	78.6	0.18075	68.6	0.1696
											80.5	0.17209	74	0.21104	73.5	0.19413	78.5	0.18072	68.5	0.16959
											80.4	0.17192	73.9	0.211	73.4	0.1941	78.4	0.18071	68.4	0.1696
											80.3	0.17176	73.8	0.21095	73.3	0.19413	78.3	0.18065	68.3	0.16958
											80.2	0.17173	73.7	0.21097	73.2	0.19405	78.2	0.18065	68.2	0.16957
											80.1	0.17169	73.6	0.21089	73.1	0.19403	78.1	0.18062	68.1	0.16959
											80	0.17161	73.5	0.21094	73	0.194	78	0.18059	68	0.16959
											79.9	0.1715	73.4	0.21092	72.9	0.19397	77.9	0.18058	67.9	0.16955
											79.8	0.17127	73.3	0.21088	72.8	0.19395	77.8	0.18055	67.8	0.16954
											79.7	0.17116	73.2	0.21087	72.7	0.19391	77.7	0.18055	67.7	0.16954
											79.6	0.17105	73.1	0.21084	72.6	0.19383	77.6	0.18048	67.6	0.16954
											79.5	0.17087	73	0.21085	72.5	0.19387	77.5	0.18046	67.5	0.16956
											79.4	0.17077	72.9	0.21083	72.4	0.19383	77.4	0.18049	67.4	0.16952
											79.3	0.17079	72.8	0.21082	72.3	0.19378	77.3	0.18043	67.3	0.16952
											79.2	0.17055	72.7	0.21081	72.2	0.19383	77.2	0.18041	67.2	0.16952
											79.1	0.17051	72.6	0.21081	72.1	0.19375	77.1	0.18039	67.1	0.16952
											79	0.17044	72.5	0.21075	72	0.19376	77	0.18042	67	0.16952
											78.9	0.17021	72.4	0.21076	71.9	0.1937	76.9	0.18033	66.9	0.16952
											78.8	0.17015	72.3	0.21076	71.8	0.19365	76.8	0.18029	66.8	0.1695
											78.7	0.16997	72.2	0.21072	71.7	0.19365	76.7	0.18032	66.7	0.16949
											78.6	0.16992	72.1	0.21069	71.6	0.19363	76.6	0.18028	66.6	0.16952
											78.5	0.16987	72	0.21068	71.5	0.19357	76.5	0.18026	66.5	0.1695
											78.4	0.16967	71.9	0.21071	71.4	0.19353	76.4	0.18023	66.4	0.1695
											78.3	0.16949	71.8	0.21069	71.3	0.1935	76.3	0.18026	66.3	0.16951
											78.2	0.16929	71.7	0.21068	71.2	0.19353	76.2	0.18018	66.2	0.16947
											78.1	0.16924	71.6	0.21065	71.1	0.19348	76.1	0.18014	66.1	0.16945
											78	0.16925	71.5	0.21069	71	0.19345	76	0.18012	66	0.16949
											77.9	0.16905	71.4	0.21065	70.9	0.19343	75.9	0.18015	65.9	0.16945
											77.8	0.16885	71.3	0.21067	70.8	0.19339	75.8	0.18009	65.8	0.16945
											77.7	0.16901	71.2	0.21062	70.7	0.19337	75.7	0.18004	65.7	0.16947
											77.6	0.16881	71.1	0.21061	70.6	0.19334	75.6	0.17998	65.6	0.16947
											77.5	0.16861	71	0.21064	70.5	0.19331	75.5	0.18003	65.5	0.16945
											77.4	0.16861	70.9	0.21061	70.4	0.19332	75.4	0.17996	65.4	0.16944
											77.3	0.16841	70.8	0.21061	70.3	0.19328	75.3	0.17992	65.3	0.16946
											77.2	0.16827	70.7	0.21061	70.2	0.19322	75.2	0.18	65.2	0.16946
											77.1	0.16821	70.6	0.21063	70.1	0.19324	75.1	0.17989	65.1	0.16943
											77	0.16815	70.5	0.21063	70	0.19319	75	0.17987	65	0.16945
											76.9	0.16794	70.4	0.21063	69.9	0.19318	74.9	0.17985	64.9	0.16941
											76.8	0.16787	70.3	0.21066	69.8	0.19316	74.8	0.17988	64.8	0.16942
											76.7	0.16773	70.2	0.2107	69.7	0.19311	74.7	0.17982	64.7	0.16942
											76.6	0.16759	70.1	0.21068	69.6	0.19312	74.6	0.17985	64.6	0.1694
											76.5	0.16744	70	0.21073	69.5	0.19309	74.5	0.17979	64.5	0.16941
											76.4	0.16737	69.9	0.21073	69.4	0.19307	74.4	0.17982	64.4	0.16939
											76.3	0.16723	69.8	0.21074	69.3	0.19302	74.3	0.17975	64.3	0.16939
											76.2	0.16708	69.7	0.21077	69.2	0.19299	74.2	0.17976	64.2	0.16938
											76.1	0.16708	69.6	0.2108	69.1	0.19299	74.1	0.17972	64.1	0.16936
											76	0.16686	69.5	0.21082	69	0.19296	74	0.17966	64	0.16935
											75.9	0.16686	69.4	0.21082	68.9	0.19297	73.9	0.17969	63.9	0.16938
											75.8	0.16671	69.3	0.21083	68.8	0.19293	73.8	0.17969	63.8	0.16937
											75.7	0.16656	69.2	0.21085	68.7	0.19291	73.7	0.17963	63.7	0.16939
											75.6	0.16655	69.1	0.21091	68.6	0.19284	73.6	0.17966	63.6	0.16936
											75.5	0.16639	69	0.21098	68.5	0.19286	73.5	0.17959	63.5	0.16934
											75.4	0.16624	68.9	0.21103	68.4	0.19284	73.4	0.17959	63.4	0.16931
											75.3	0.16623	68.8	0.21105	68.3	0.1928	73.3	0.17951	63.3	0.16935
											75.2	0.16608	68.7	0.21116	68.2	0.19279	73.2	0.17956	63.2	0.16933
											75.1	0.16592	68.6	0.2112	68.1	0.1928	73.1	0.17951	63.1	0.16935
											75	0.16576	68.5	0.21134	68	0.19275	73	0.17948	63	0.16933
											74.9	0.16574	68.4	0.21136	67.9	0.19269	72.9	0.17948	62.9	0.16932
											74.8	0.1658	68.3	0.21157	67.8	0.19266	72.8	0.17946	62.8	0.16933
											74.7	0.16556	68.2	0.21177	67.7	0.19265	72.7	0.17948	62.7	0.16932
											74.6	0.16554	68.1	0.2121	67.6	0.19264	72.6	0.17943	62.6	0.16931
											74.5	0.16552	68	0.21245	67.5	0.19262	72.5	0.17938	62.5	0.16933
											74.4	0.16542	67.9	0.21309	67.4	0.19258	72.4	0.1794	62.4	0.1693
											74.3	0.16532	67.8	0.21398	67.3	0.19254	72.3	0.1794	62.3	0.16926
											74.2	0.16529	67.7	0.215	67.2	0.19254	72.2	0.17938	62.2	0.16928
											74.1	0.16526	67.6	0.216	67.1	0.19251	72.1	0.17935	62.1	0.16929
											74	0.1654	67.5	0.21712	67	0.19249	72	0.17938	62	0.16929
											73.9	0.16546	67.4	0.21806	66.9	0.1925	71.9	0.17931	61.9	0.16924
											73.8	0.16559	67.3	0.2191	66.8	0.19242	71.8	0.17929	61.8	0.16928
											73.7	0.166	67.2	0.22067	66.7	0.19244	71.7	0.17928	61.7	0.16924
											73.6	0.16614	67.1	0.22219	66.6	0.19241	71.6	0.17926	61.6	0.16923
											73.5	0.16669	67	0.22398	66.5	0.19235	71.5	0.17922	61.5	0.16923
											73.4	0.1673	66.9	0.2255	66.4	0.19233	71.4	0.17923	61.4	0.16926
											73.3	0.16834	66.8	0.22712	66.3	0.19231	71.3	0.17919	61.3	0.16922
											73.2	0.16961	66.7	0.22853	66.2	0.1923	71.2	0.17919	61.2	0.16921
											73.1	0.17139	66.6	0.22953	66.1	0.19227	71.1	0.17912	61.1	0.16922
											73	0.17378	66.5	0.23028	66	0.19222	71	0.17915	61	0.16919
											72.9	0.17645	66.4	0.23079	65.9	0.19224	70.9	0.17915	60.9	0.1692
											72.8	0.18013	66.3	0.2309	65.8	0.19221	70.8	0.17912	60.8	0.16918
											72.7	0.18452	66.2	0.23128	65.7	0.19219	70.7	0.17911	60.7	0.1692
											72.6	0.19069	66.1	0.23084	65.6	0.19217	70.6	0.17908	60.6	0.1692
											72.5	0.20528	66	0.23068	65.5	0.1921	70.5	0.17904	60.5	0.16917
											72.4	0.22681	65.9	0.23051	65.4	0.19209	70.4	0.17904	60.4	0.16915
											72.3	0.2561	65.8	0.23075	65.3	0.19209	70.3	0.17899	60.3	0.16919
											72.2	0.27214	65.7	0.23015	65.2	0.19205	70.2	0.17902	60.2	0.16917
											72.1	0.28054	65.6	0.23009	65.1	0.19201	70.1	0.17899	60.1	0.16917
											72	0.2851	65.5	0.22988	65	0.19201	70	0.17898	60	0.16917
											71.9	0.28804	65.4	0.23019	64.9	0.19196	69.9	0.17896	59.9	0.16914
											71.8	0.28988	65.3	0.2299	64.8	0.19193	69.8	0.17898	59.8	0.16915
											71.7	0.29194	65.2	0.22997	64.7	0.19194	69.7	0.17896	59.7	0.16916
											71.6	0.2929	65.1	0.22967	64.6	0.19189	69.6	0.17892	59.6	0.16913
											71.5	0.294	65	0.22983	64.5	0.19185	69.5	0.17891	59.5	0.16914
											71.4	0.29556	64.9	0.22944	64.4	0.19185	69.4	0.17884	59.4	0.16914
											71.3	0.29556	64.8	0.2296	64.3	0.1918	69.3	0.17889	59.3	0.16911
											71.2	0.29607	64.7	0.22976	64.2	0.1918	69.2	0.17886	59.2	0.1691
											71.1	0.29659	64.6	0.22956	64.1	0.19174	69.1	0.17882	59.1	0.16911
											71	0.29768	64.5	0.22927	64	0.1917	69	0.17881	59	0.1691
											70.9	0.29821	64.4	0.22935	63.9	0.19169	68.9	0.17875	58.9	0.1691
											70.8	0.29866	64.3	0.2296	63.8	0.1917	68.8	0.17881	58.8	0.16909
											70.7	0.29918	64.2	0.22932	63.7	0.19167	68.7	0.17875	58.7	0.16903
											70.6	0.29969	64.1	0.22932	63.6	0.19163	68.6	0.17874	58.6	0.16906
											70.5	0.30009	64	0.22921	63.5	0.19164	68.5	0.17874	58.5	0.16907
											70.4	0.30072	63.9	0.22939	63.4	0.19158	68.4	0.17868	58.4	0.16904
											70.3	0.30059	63.8	0.22919	63.3	0.19156	68.3	0.17865	58.3	0.16908
											70.2	0.30059	63.7	0.22926	63.2	0.19159	68.2	0.17865	58.2	0.16905
											70.1	0.30047	63.6	0.22918	63.1	0.19151	68.1	0.17868	58.1	0.16901
											70	0.30109	63.5	0.22952	63	0.19145	68	0.17864	58	0.16903
											69.9	0.30145	63.4	0.22916	62.9	0.19148	67.9	0.17865	57.9	0.169
											69.8	0.30159	63.3	0.22932	62.8	0.19141	67.8	0.17861	57.8	0.16903
											69.7	0.30159	63.2	0.22916	62.7	0.19144	67.7	0.17858	57.7	0.169
											69.6	0.30178	63.1	0.22932	62.6	0.19134	67.6	0.17861	57.6	0.16902
											69.5	0.30193	63	0.22932	62.5	0.1914	67.5	0.17855	57.5	0.16902
											69.4	0.30193	62.9	0.22913	62.4	0.19134	67.4	0.17861	57.4	0.16899
											69.3	0.30193	62.8	0.22947	62.3	0.19125	67.3	0.17855	57.3	0.16903
											69.2	0.30178	62.7	0.2292	62.2	0.19126	67.2	0.17851	57.2	0.16899
											69.1	0.30193	62.6	0.22912	62.1	0.19125	67.1	0.17854	57.1	0.16895
											69	0.30193	62.5	0.22929	62	0.19123	67	0.17851	57	0.169
											68.9	0.30193	62.4	0.22936	61.9	0.19122	66.9	0.17852	56.9	0.16896
											68.8	0.30193	62.3	0.22946	61.8	0.19117	66.8	0.17847	56.8	0.16895
											68.7	0.30193	62.2	0.22909	61.7	0.19115	66.7	0.17848	56.7	0.16894
											68.6	0.30193	62.1	0.22926	61.6	0.19115	66.6	0.17846	56.6	0.16892
											68.5	0.30193	62	0.22916	61.5	0.19111	66.5	0.17842	56.5	0.16894
											68.4	0.30193	61.9	0.22935	61.4	0.19114	66.4	0.17837	56.4	0.16892
											68.3	0.30193	61.8	0.22933	61.3	0.19107	66.3	0.17839	56.3	0.16891
											68.2	0.30193	61.7	0.22942	61.2	0.19101	66.2	0.17834	56.2	0.16891
											68.1	0.30193	61.6	0.22933	61.1	0.19103	66.1	0.17831	56.1	0.16888
											68	0.30193	61.5	0.22932	61	0.19102	66	0.17831	56	0.1689
											67.9	0.30193	61.4	0.22915	60.9	0.19098	65.9	0.17832	55.9	0.16891
											67.8	0.30193	61.3	0.22886	60.8	0.19092	65.8	0.17835	55.8	0.16889
											67.7	0.30193	61.2	0.22949	60.7	0.19091	65.7	0.17828	55.7	0.16884
											67.6	0.30178	61.1	0.22957	60.6	0.19089	65.6	0.17821	55.6	0.16886
											67.5	0.30178	61	0.22923	60.5	0.19088	65.5	0.17826	55.5	0.16886
											67.4	0.30193	60.9	0.22931	60.4	0.19079	65.4	0.17826	55.4	0.16884
											67.3	0.30178	60.8	0.2293	60.3	0.19084	65.3	0.17824	55.3	0.16885
											67.2	0.30178	60.7	0.22939	60.2	0.1908	65.2	0.1782	55.2	0.16881
											67.1	0.30193	60.6	0.2293	60.1	0.19078	65.1	0.17817	55.1	0.16884
											67	0.30193	60.5	0.22928	60	0.19073	65	0.17821	55	0.16885
											66.9	0.30178	60.4	0.2292	59.9	0.19071	64.9	0.17812	54.9	0.16883
											66.8	0.30178	60.3	0.22946	59.8	0.1907	64.8	0.1782	54.8	0.1688
											66.7	0.30241	60.2	0.22928	59.7	0.1907	64.7	0.17812	54.7	0.1688
											66.6	0.30178	60.1	0.22936	59.6	0.19068	64.6	0.17815	54.6	0.1688
											66.5	0.30208	60	0.22944	59.5	0.19064	64.5	0.17812	54.5	0.16881
											66.4	0.30178	59.9	0.22927	59.4	0.1906	64.4	0.17811	54.4	0.16874
											66.3	0.30178	59.8	0.22944	59.3	0.19056	64.3	0.17811	54.3	0.16877
											66.2	0.30193	59.7	0.22944	59.2	0.19056	64.2	0.17811	54.2	0.16876
											66.1	0.30178	59.6	0.2296	59.1	0.19055	64.1	0.17808	54.1	0.16877
											66	0.30178	59.5	0.22935	59	0.19054	64	0.17808	54	0.16875
											65.9	0.30193	59.4	0.22926	58.9	0.19048	63.9	0.17806	53.9	0.16873
											65.8	0.30178	59.3	0.22952	58.8	0.19049	63.8	0.17801	53.8	0.16873
											65.7	0.30178	59.2	0.22951	58.7	0.19043	63.7	0.178	53.7	0.16875
											65.6	0.30193	59.1	0.22942	58.6	0.19042	63.6	0.17802	53.6	0.16874
											65.5	0.30178	59	0.2295	58.5	0.19041	63.5	0.178	53.5	0.16872
											65.4	0.30193	58.9	0.22951	58.4	0.19041	63.4	0.17798	53.4	0.16872
											65.3	0.30178	58.8	0.22959	58.3	0.19038	63.3	0.17801	53.3	0.16871
											65.2	0.30193	58.7	0.2295	58.2	0.19034	63.2	0.17796	53.2	0.16869
											65.1	0.30193	58.6	0.22942	58.1	0.19037	63.1	0.17796	53.1	0.16871
											65	0.30178	58.5	0.22941	58	0.19026	63	0.17793	53	0.16868
											64.9	0.30178	58.4	0.22968	57.9	0.1903	62.9	0.17784	52.9	0.16865
											64.8	0.30164	58.3	0.22941	57.8	0.19027	62.8	0.17784	52.8	0.16869
											64.7	0.30178	58.2	0.22939	57.7	0.19022	62.7	0.17791	52.7	0.16867
											64.6	0.30164	58.1	0.22941	57.6	0.19023	62.6	0.17784	52.6	0.16866
											64.5	0.30178	58	0.22974	57.5	0.19022	62.5	0.17784	52.5	0.16866
											64.4	0.30164	57.9	0.22965	57.4	0.19021	62.4	0.17783	52.4	0.16863
											64.3	0.30164	57.8	0.22948	57.3	0.19016	62.3	0.17783	52.3	0.16863
											64.2	0.30178	57.7	0.22974	57.2	0.19013	62.2	0.17777	52.2	0.16864
											64.1	0.30178	57.6	0.22966	57.1	0.19009	62.1	0.17779	52.1	0.16861
											64	0.30164	57.5	0.22965	57	0.19012	62	0.17783	52	0.16861
											63.9	0.30178	57.4	0.22937	56.9	0.19006	61.9	0.17777	51.9	0.16859
											63.8	0.30164	57.3	0.22965	56.8	0.19006	61.8	0.17777	51.8	0.1686
											63.7	0.30164	57.2	0.2299	56.7	0.19005	61.7	0.17776	51.7	0.16857
											63.6	0.30178	57.1	0.22972	56.6	0.19002	61.6	0.17774	51.6	0.16856
											63.5	0.30178	57	0.2299	56.5	0.18999	61.5	0.17772	51.5	0.1686
											63.4	0.30164	56.9	0.2297	56.4	0.18998	61.4	0.17772	51.4	0.16857
											63.3	0.30178	56.8	0.22945	56.3	0.18995	61.3	0.17774	51.3	0.16855
											63.2	0.30178	56.7	0.22971	56.2	0.18996	61.2	0.17773	51.2	0.16849
											63.1	0.30164	56.6	0.22971	56.1	0.18989	61.1	0.1777	51.1	0.1685
											63	0.30164	56.5	0.2297	56	0.18991	61	0.1777	51	0.16848
											62.9	0.30178	56.4	0.22953	55.9	0.18988	60.9	0.17763	50.9	0.16845
											62.8	0.30193	56.3	0.22989	55.8	0.18988	60.8	0.17764	50.8	0.16842
											62.7	0.30178	56.2	0.22988	55.7	0.18982	60.7	0.17763	50.7	0.16835
											62.6	0.30164	56.1	0.22994	55.6	0.18981	60.6	0.17763	50.6	0.16832
											62.5	0.30164	56	0.23003	55.5	0.18984	60.5	0.17762	50.5	0.16829
											62.4	0.30164	55.9	0.22996	55.4	0.18977	60.4	0.17758	50.4	0.16829
											62.3	0.30178	55.8	0.22995	55.3	0.18973	60.3	0.17761	50.3	0.1682
											62.2	0.30178	55.7	0.22994	55.2	0.18977	60.2	0.17757	50.2	0.16815
											62.1	0.30164	55.6	0.23003	55.1	0.18973	60.1	0.17757	50.1	0.16809
											62	0.30164	55.5	0.22986	55	0.18966	60	0.17757	50	0.16799
											61.9	0.30164	55.4	0.22984	54.9	0.18969	59.9	0.17754
											61.8	0.30164	55.3	0.23001	54.8	0.18966	59.8	0.17756
											61.7	0.30178	55.2	0.22993	54.7	0.18966	59.7	0.17752
											61.6	0.30164	55.1	0.22975	54.6	0.18964	59.6	0.1775
											61.5	0.30164	55	0.22992	54.5	0.18961	59.5	0.17747
											61.4	0.30164	54.9	0.22984	54.4	0.1896	59.4	0.17748
											61.3	0.30178	54.8	0.22984	54.3	0.18957	59.3	0.17748
											61.2	0.30151	54.7	0.23001	54.2	0.18959	59.2	0.17748
											61.1	0.30151	54.6	0.23009	54.1	0.18954	59.1	0.1774
											61	0.30151	54.5	0.22992	54	0.18957	59	0.17743
											60.9	0.30151	54.4	0.22991	53.9	0.18949	58.9	0.17743
											60.8	0.30164	54.3	0.23034	53.8	0.18949	58.8	0.17739
											60.7	0.30164	54.2	0.22991	53.7	0.18949	58.7	0.17738
											60.6	0.30196	54.1	0.23025	53.6	0.1895	58.6	0.17739
											60.5	0.30178	54	0.23006	53.5	0.18944	58.5	0.17738
											60.4	0.30196	53.9	0.23008	53.4	0.18939	58.4	0.17734
											60.3	0.30164	53.8	0.22999	53.3	0.18943	58.3	0.17736
											60.2	0.30211	53.7	0.23006	53.2	0.18939	58.2	0.17734
											60.1	0.30151	53.6	0.2303	53.1	0.18934	58.1	0.17732
											60	0.30151	53.5	0.23025	53	0.18935	58	0.17732
											59.9	0.30151	53.4	0.23032	52.9	0.18932	57.9	0.17734
											59.8	0.30151	53.3	0.23033	52.8	0.18929	57.8	0.17732
											59.7	0.30164	53.2	0.23022	52.7	0.1893	57.7	0.1773
											59.6	0.30164	53.1	0.23014	52.6	0.18927	57.6	0.17726
											59.5	0.30151	53	0.2304	52.5	0.18925	57.5	0.17727
											59.4	0.30151	52.9	0.23023	52.4	0.18928	57.4	0.17726
											59.3	0.30151	52.8	0.2303	52.3	0.18922	57.3	0.17725
											59.2	0.30196	52.7	0.23048	52.2	0.18918	57.2	0.17721
											59.1	0.30164	52.6	0.2303	52.1	0.18923	57.1	0.17725
											59	0.30164	52.5	0.23031	52	0.18921	57	0.17721
											58.9	0.30211	52.4	0.23048	51.9	0.18916	56.9	0.17723
											58.8	0.30196	52.3	0.23039	51.8	0.18916	56.8	0.17717
											58.7	0.30164	52.2	0.2303	51.7	0.18914	56.7	0.17719
											58.6	0.30196	52.1	0.23047	51.6	0.18908	56.6	0.1772
											58.5	0.30151	52	0.23063	51.5	0.18911	56.5	0.17719
											58.4	0.30211	51.9	0.2302	51.4	0.1891	56.4	0.17714
											58.3	0.30196	51.8	0.23063	51.3	0.18907	56.3	0.17717
											58.2	0.30151	51.7	0.23037	51.2	0.18908	56.2	0.17713
											58.1	0.30196	51.6	0.2307	51.1	0.18899	56.1	0.17708
											58	0.30211	51.5	0.23028	51	0.18903	56	0.17709
											57.9	0.30196	51.4	0.23037	50.9	0.18901	55.9	0.17709
											57.8	0.30211	51.3	0.23054	50.8	0.18902	55.8	0.17711
											57.7	0.30196	51.2	0.23045	50.7	0.18897	55.7	0.17709
											57.6	0.30257	51.1	0.23028	50.6	0.18901	55.6	0.17706
											57.5	0.30211	51	0.23044	50.5	0.18895	55.5	0.17706
											57.4	0.30211	50.9	0.23061	50.4	0.18892	55.4	0.17702
											57.3	0.30196	50.8	0.23043	50.3	0.18894	55.3	0.17705
											57.2	0.30196	50.7	0.23069	50.2	0.18895	55.2	0.17706
											57.1	0.30241	50.6	0.23043	50.1	0.18891	55.1	0.17704
											57	0.30241	50.5	0.23061	50	0.18887	55	0.17703
											56.9	0.30196	50.4	0.23068			54.9	0.17699
											56.8	0.30257	50.3	0.23059			54.8	0.17698
											56.7	0.30196	50.2	0.23084			54.7	0.17701
											56.6	0.30196	50.1	0.23068			54.6	0.17697
											56.5	0.30196	50	0.23059			54.5	0.17695
											56.4	0.30241					54.4	0.17695
											56.3	0.30241					54.3	0.17695
											56.2	0.30241					54.2	0.17698
											56.1	0.30241					54.1	0.17695
											56	0.30241					54	0.17693
											55.9	0.30211					53.9	0.1769
											55.8	0.30241					53.8	0.17692
											55.7	0.30241					53.7	0.17689
											55.6	0.30196					53.6	0.1769
											55.5	0.30241					53.5	0.17693
											55.4	0.30241					53.4	0.17685
											55.3	0.30241					53.3	0.17688
											55.2	0.30241					53.2	0.17689
											55.1	0.30241					53.1	0.17688
											55	0.30196					53	0.17681
											54.9	0.30257					52.9	0.17683
											54.8	0.30196					52.8	0.17678
											54.7	0.30241					52.7	0.17681
											54.6	0.30241					52.6	0.17681
											54.5	0.30241					52.5	0.17675
											54.4	0.30196					52.4	0.17677
											54.3	0.30241					52.3	0.17679
											54.2	0.30241					52.2	0.17682
											54.1	0.30241					52.1	0.17675
											54	0.30241					52	0.17677
											53.9	0.30241					51.9	0.17674
											53.8	0.30241					51.8	0.17674
											53.7	0.30241					51.7	0.1767
											53.6	0.30241					51.6	0.17671
											53.5	0.30241					51.5	0.17671
											53.4	0.30241					51.4	0.17669
											53.3	0.30241					51.3	0.1767
											53.2	0.30241					51.2	0.1767
											53.1	0.30241					51.1	0.17668
											53	0.30241					51	0.17667
											52.9	0.30241					50.9	0.17666
											52.8	0.30241					50.8	0.17664
											52.7	0.30241					50.7	0.17664
											52.6	0.30241					50.6	0.17666
											52.5	0.30241					50.5	0.17659
											52.4	0.30241					50.4	0.17658
											52.3	0.30241					50.3	0.17662
											52.2	0.30241					50.2	0.17657
											52.1	0.30241					50.1	0.17656
											52	0.30241					50	0.17658
											51.9	0.30241
											51.8	0.30241
											51.7	0.30241
											51.6	0.30241
											51.5	0.30241
											51.4	0.30241
											51.3	0.30241
											51.2	0.30241
											51.1	0.30241
											51	0.30241
											50.9	0.30241
											50.8	0.30241
											50.7	0.30241
											50.6	0.30241
											50.5	0.30241
											50.4	0.30241
											50.3	0.30287
											50.2	0.30241
											50.1	0.30241
											50	0.30241

## Sheet: Figure 4
Figure 4a)				Figure 4b)									Figure 4c)									Figure 4d)
T / °C	d / Å	q / Å-1		T / °C	d / Å	q / Å-1	d / Å	q / Å-1	d / Å	q / Å-1	pDH / Å		T / °C	d / Å	q / Å-1	d / Å	q / Å-1	d / Å	q / Å-1	pDH / Å		T / °C	d / Å	q / Å-1	d / Å	q / Å-1	pDH / Å
94.5	97.7012	0.06431		76	100.996	0.06221					398.465		55	99.5877	0.06309	254.798	0.02466			326.972		77	121.948	0.05152	265.789	0.02364	450.673
95.5	97.877	0.06419		77	100.994	0.06221					398.441		56	99.6467	0.06305	255.178	0.02462			326.978		78	121.968	0.05152	265.417	0.02367	451.34
96.5	98.3124	0.06391		78	101.28	0.06204					402.934		57	99.7642	0.06298	253.118	0.02482			329.331		79	122.031	0.05149	264.693	0.02374	452.828
97.5	98.9378	0.06351		79	101.76	0.06175					410.656		58	99.9352	0.06287	251.425	0.02499			331.721		80	122.153	0.05144	263.477	0.02385	455.468
98.5	99.7199	0.06301		80	102.553	0.06127					423.883		59	100.16	0.06273	249.524	0.02518			334.649		81	122.313	0.05137	262.137	0.02397	458.616
99.5	100.628	0.06244		81	103.512	0.0607					440.77		60	100.413	0.06257	247.065	0.02543			338.333		82	122.585	0.05126	260.361	0.02413	463.309
100.5	101.655	0.06181		82	104.558	0.06009					460.4		61	100.693	0.0624	244.465	0.0257			342.427		83	122.886	0.05113	258.17	0.02434	469.021
101.5	102.796	0.06112		83	105.987	0.05928					489.48		62	101.012	0.0622	241.556	0.02601			347.22		84	123.459	0.05089	254.831	0.02466	478.963
102.5	104.027	0.0604		84	107.506	0.05844	178.542	0.03519			523.658		63	101.346	0.062	238.815	0.02631			352.123		85	124.314	0.05054	250.346	0.0251	493.868
103.5	105.4	0.05961		85	109.455	0.0574	174.449	0.03602			573.411		64	101.712	0.06177	235.675	0.02666			357.872		86	125.134	0.05021	246.61	0.02548	508.072
104.5	106.944	0.05875		86	111.941	0.05613	169.805	0.037			648.902		65	102.111	0.06153	232.734	0.027			363.867		87	126.307	0.04975	241.451	0.02602	529.722
105.5	108.754	0.05777		87	115.439	0.05443	163.19	0.0385			787.222		66	102.524	0.06128	229.498	0.02738			370.614		88	127.642	0.04922	235.843	0.02664	556.439
106.5	110.671	0.05677		88	120.18	0.05228	153.639	0.0409			1076.98		67	102.978	0.06102	226.311	0.02776			377.918		89	128.946	0.04873	230.824	0.02722	584.3
107.5	112.814	0.05569		89	133.127	0.0472	136.754	0.04595			8388.2		68	103.486	0.06072	222.436	0.02825			387.037		90	130.019	0.04833	226.724	0.02771	609.656
108.5	115.268	0.05451		90					135.218	0.04647			69	104.036	0.06039	219.029	0.02869			396.317		91	130.494	0.04815	227.094	0.02767	613.545
109.5	118.033	0.05323		91					135.279	0.04645			70	104.631	0.06005	215.441	0.02916			406.857
110.5	121.194	0.05184		92					135.277	0.04645			71	105.28	0.05968	211.969	0.02964			418.338
111.5	125.145	0.05021		93					135.271	0.04645			72	105.979	0.05929	208.888	0.03008			430.244
112.5	129.863	0.04838		94					135.273	0.04645			73	106.754	0.05886	205.116	0.03063			445.233
113.5	135.881	0.04624		95					135.289	0.04644			74	107.589	0.0584	201.537	0.03118			461.604
114.5	143.511	0.04378		96					135.286	0.04644			75	108.593	0.05786	198.417	0.03167			479.756
115.5	154.699	0.04062		97					135.277	0.04645			76	109.731	0.05726	195.357	0.03216			500.707
				98					135.197	0.04647			77	111.006	0.0566	188.836	0.03327			538.654
				99					135.235	0.04646			78	112.518	0.05584	176.216	0.03566			622.55
				100					135.184	0.04648			79	114.462	0.05489	172.403	0.03644			681.17
				101					135.131	0.0465			80	117.13	0.05364	166.077	0.03783			794.836
													81	120.031	0.05235	157.765	0.03983			1003.68
													82	122.461	0.05131	157.306	0.03994			1105.67
													83	127.856	0.04914	150.238	0.04182			1716.42
													84					138.324	0.04542
													85					138.339	0.04542
													86					138.331	0.04542
													87					138.323	0.04542
													88					138.299	0.04543
													89					138.118	0.04549
													90					137.615	0.04566

## Sheet: Figure 5
l / nm	CD_NTB / mdeg	CD_SmCTB-C / mdeg
450	-32.9139	-64.7861
448	-39.0021	-83.3662
446	-18.9672	-98.5709
444	-41.8278	-86.7444
442	-60.7902	-76.9389
440	-33.6135	-65.02
438	-87.7432	-101.736
436	-32.7369	-44.9021
434	-44.2867	-63.5417
432	-62.7541	-86.2017
430	-72.4926	-63.5529
428	-68.3648	-67.0133
426	-51.4109	-19.6797
424	-86.2189	-52.9537
422	-81.9214	-45.2664
420	-74.5908	-9.76091
418	-73.5245	-11.5368
416	-100.37	-3.61875
414	-98.8624	-11.9682
412	-100.507	-14.6484
410	-103.09	20.7504
408	-132.477	0.81265
406	-116.002	33.1018
404	-127.907	27.4546
402	-123.815	28.749
400	-154.184	58.0463
398	-185.749	51.0753
396	-174.801	77.4109
394	-186.79	83.1744
392	-226.059	103.067
390	-265.627	137.438
388	-295.447	164.614
386	-306.029	215.833
384	-308.632	289.781
382	-358.005	324.452
380	-365.146	398.078
378	-415.681	431.564
376	-389.215	514.739
374	-399.747	565.928
372	-346.323	632.144
370	-313.457	674.118
368	-248.85	715.648
366	-209.227	743.051
364	-151.886	751.018
362	-81.2498	759.372
360	-50.2912	698.98
358	-21.2271	649.778
356	-2.17063	559.476
354	-20.5111	464.486
352	4.99254	355.099
350	23.7069	283.884
348	-5.76057	175.791
346	-22.3879	142.306
344	24.2891	116.424
342	-9.9462	66.9302
340	3.6849	32.4564
338	4.75772	39.2719
336	-8.52579	-30.365
334	15.5589	23.5842
332	4.36241	16.2737
330	-2.88676	12.1244
328	12.9787	-5.932
326	-6.47798	5.81842
324	-1.63728	-2.6291
322	9.7099	10.6766
320	19.4451	16.3228
318	5.94399	1.58996
316	-4.99818	-4.15618
314	26.6427	6.02
312	22.3889	9.46098
310	1.28337	16.4765
308	14.9733	-5.56466
306	26.881	17.8303
304	-4.35591	-7.93606
302	-11.4218	-8.84605
300	7.69205	-14.0715
298	21.7448	10.2939
296	11.4411	10.1972
294	21.4666	1.17483
292	-6.19479	14.6253
290	6.73842	4.74467
288	29.9337	3.2319
286	19.5943	8.90167
284	9.35985	6.29871
282	6.7109	16.004
280	3.73599	-2.40001
278	-7.38321	-17.3918
276	1.79217	11.7599
274	-0.44876	15.9596
272	10.6349	11.8304
270	18.0679	48.0428
268	-24.9852	-13.865
266	30.9613	-2.73119
264	1.53732	-4.37531
262	33.5377	24.7759
260	-2.2105	18.2379
258	7.49662	3.77489
256	0.71759	10.7213
254	-2.02704	9.08099
252	3.40874	-22.0753
250	30.6168	12.6695
248	26.7674	6.9364
246	28.0167	6.11827
244	4.62845	23.0163
242	-0.73193	-4.86574
240	19.5779	-19.1592
238	-2.00555	-17.5713
236	-0.82652	2.56284
234	23.7643	15.3173
232	15.4355	12.733
230	4.34213	-4.30575
228	6.10679	8.34932
226	15.3045	20.3332
224	31.77	37.5399
222	9.16484	11.6845
220	20.5737	22.0982
218	-13.5635	-26.8419
216	11.7868	15.3201
214	-0.03883	10.7484
212	3.81422	29.0116
210	22.3614	-3.00536
208	31.7189	7.67966
206	45.311	20.2376
204	-6.15384	-15.9904
202	-10.36	11.9732
200	15.6113	26.7949
